# Supplementary material for: Ethyl 6-(6-meth­oxy­naphthalen-2-yl)-4-(naphthalen-2-yl)-2-oxocyclo­hex-3-ene-1-carboxyl­ate
Source: Acta Crystallogr Sect E Struct Rep Online. 2013 Feb 6;69(Pt 3):o352. doi: 10.1107/S1600536813002857 (PMC3588453; doi:10.1107/S1600536813002857)
Supplement: Supplementary file 1 [file e-69-0o352-sup1.cif]

##############################################################################
#                                                                            #
# This CIF contains the data in a paper accepted for publication in          #
# Acta Crystallographica Section E. It conforms to the requirements of       #
# Notes for Authors for Acta Crystallographica Section E, and has been       #
# peer reviewed under the auspices of the IUCr Commission on Journals.       #
#                                                                            #
# Full details of the Crystallographic Information File format               #
# are given in the paper "The Crystallographic Information File (CIF):       #
# a New Standard Archive File for Crystallography" by S. R. Hall, F. H.      #
# Allen and I. D. Brown [Acta Cryst. (1991), A47, 655-685].                  #
#                                                                            #
# The current version of the core CIF dictionary is obtainable from          #
# ftp://ftp.iucr.org/pub/cif_core.dic.                                       #
#                                                                            #
# Software is freely available for graphical display of the structure(s)     #
# in this CIF. For information consult the CIF software page                 #
# http://www.iucr.org/resources/cif/software.                                #
#                                                                            #
# This file may be used for bona fide research purposes within the           #
# scientific community so long as proper attribution is given to the journal # 
# article from which it was obtained.                                        #
#                                                                            #
##############################################################################
data_global
_audit_creation_method     SHELXL-97
_journal_date_recd_electronic     2013-01-18
_journal_date_accepted     2013-01-28
_journal_name_full     'Acta Crystallographica, Section E'
_journal_year     2013
_journal_volume     69
_journal_issue      3
_journal_page_first     o352
_journal_page_last     o352
_journal_paper_category     QO
_journal_paper_doi     10.1107/S1600536813002857
_journal_coeditor_code     FJ2612
_publ_contact_author_name     'Jasinski, Jerry P.'
_publ_contact_author_address
;
Department of Chemistry
Keene State College
229 Main Street
Keene, New Hampshire 03435, USA
;
_publ_contact_author_email     jjasinski@keene.edu
_publ_contact_author_fax     ?
_publ_contact_author_phone     '603 358-2563'
_publ_section_title
;\
Ethyl
6-(6-methoxynaphthalen-2-yl)-4-(naphthalen-2-yl)-2-oxocyclohex-3-ene-1-\
carboxylate
;
loop_
    _publ_author_name
    _publ_author_address
    'Kaur, Manpreet'
;
Department of Studies in Chemistry
University of Mysore
Manasagangotri, Mysore 570 006, India
;
    'Jasinski, Jerry P.'
;
Department of Chemistry
Keene State College
229 Main Street
Keene, NH 03435-2001, USA
;
    'Keeley, Amanda C.'
;
Department of Chemistry
Keene State College
229 Main Street
Keene, NH 03435-2001, USA
;
    'Yathirajan, H. S.'
;
Department of Studies in Chemistry
University of Mysore
Manasagangotri, Mysore 570 006, India
;
    'Mayekar, Anil N.'
;
SeQuent Scientific Limited
Biakampady, Mangalore 575 011, India
;
data_I
_chemical_name_systematic
;\
Ethyl 6-(6-methoxynaphthalen-2-yl)-4-(naphthalen-2-yl)-2-oxocyclohex-\
3-ene-1-carboxylate
;
_chemical_name_common     ?
_chemical_formula_moiety     'C30 H26 O4'
_chemical_formula_sum     'C30 H26 O4'
_chemical_formula_iupac     'C30 H26 O4'
_chemical_formula_weight     450.51
_chemical_melting_point     ?
_symmetry_cell_setting     monoclinic
_symmetry_space_group_name_H-M     'P 21/c'
_symmetry_space_group_name_Hall     '-P 2ybc'
loop_
    _symmetry_equiv_pos_as_xyz
    'x, y, z'
    '-x, y+1/2, -z+1/2'
    '-x, -y, -z'
    'x, -y-1/2, z-1/2'
_cell_length_a     18.4688(10)
_cell_length_b     11.2940(6)
_cell_length_c     10.9676(5)
_cell_angle_alpha     90.00
_cell_angle_beta     96.082(5)
_cell_angle_gamma     90.00
_cell_volume     2274.8(2)
_cell_formula_units_Z     4
_cell_measurement_reflns_used     4292
_cell_measurement_theta_min     3.9107
_cell_measurement_theta_max     72.7334
_cell_measurement_temperature     173(2)
_exptl_crystal_description     chunk
_exptl_crystal_colour     colorless
_exptl_crystal_size_max     0.24
_exptl_crystal_size_mid     0.18
_exptl_crystal_size_min     0.06
_exptl_crystal_density_diffrn     1.315
_exptl_crystal_density_meas     ?
_exptl_crystal_density_method     'not measured'
_exptl_crystal_F_000     952
_exptl_absorpt_coefficient_mu     0.691
_exptl_absorpt_correction_type     multi-scan
_exptl_absorpt_process_details
;
(CrysAlis PRO and CrysAlis RED; Agilent, 2012)
;
_exptl_absorpt_correction_T_min     0.86414
_exptl_absorpt_correction_T_max     1.00000
_exptl_special_details     ?
_diffrn_ambient_temperature     173(2)
_diffrn_radiation_type     CuK\a
_diffrn_radiation_wavelength     1.54184
_diffrn_radiation_source     'Enhance (Cu) X-ray Source'
_diffrn_radiation_monochromator     graphite
_diffrn_measurement_device_type     'Agilent Xcalibur (Eos, Gemini)'
_diffrn_measurement_method     '\w scans'
_diffrn_detector_area_resol_mean     16.0416
_diffrn_reflns_number     14336
_diffrn_reflns_av_R_equivalents     0.0369
_diffrn_reflns_av_sigmaI/netI     0.0338
_diffrn_reflns_theta_min     4.60
_diffrn_reflns_theta_max     72.89
_diffrn_reflns_theta_full     72.89
_diffrn_measured_fraction_theta_max     0.982
_diffrn_measured_fraction_theta_full     0.982
_diffrn_reflns_limit_h_min     -22
_diffrn_reflns_limit_h_max     22
_diffrn_reflns_limit_k_min     -11
_diffrn_reflns_limit_k_max     13
_diffrn_reflns_limit_l_min     -13
_diffrn_reflns_limit_l_max     13
_refine_special_details
;
Refinement of <i>F</i>^2^ against ALL reflections. The weighted <i>R</i>-factor
<i>wR</i> and goodness of fit <i>S</i> are based on <i>F</i>^2^, conventional
<i>R</i>-factors <i>R</i> are based on <i>F</i>, with <i>F</i> set to zero for
negative <i>F</i>^2^. The threshold expression of <i>F</i>^2^ >
\s(<i>F</i>^2^) is used only for calculating <i>R</i>-factors(gt) <i>etc</i>.
and is not relevant to the choice of reflections for refinement.
<i>R</i>-factors based on <i>F</i>^2^ are statistically about twice as large
as those based on <i>F</i>, and <i>R</i>- factors based on ALL data will be
even larger.
;
_reflns_number_total     4461
_reflns_number_gt     3497
_reflns_threshold_expression     >2sigma(I)
_refine_ls_structure_factor_coef     Fsqd
_refine_ls_matrix_type     full
_refine_ls_R_factor_all     0.0709
_refine_ls_R_factor_gt     0.0548
_refine_ls_wR_factor_gt     0.1559
_refine_ls_wR_factor_ref     0.1661
_refine_ls_goodness_of_fit_ref     1.090
_refine_ls_restrained_S_all     1.090
_refine_ls_number_reflns     4461
_refine_ls_number_parameters     317
_refine_ls_number_restraints     0
_refine_ls_hydrogen_treatment     constr
_refine_ls_weighting_scheme     calc
_refine_ls_weighting_details
         'calc w=1/[\s^2^(Fo^2^)+(0.0709P)^2^+1.1847P] where P=(Fo^2^+2Fc^2^)/3'
_atom_sites_solution_hydrogens     geom
_atom_sites_solution_primary     direct
_atom_sites_solution_secondary     difmap
_refine_ls_shift/su_max     0.000
_refine_ls_shift/su_mean     0.000
_refine_diff_density_max     0.297
_refine_diff_density_min     -0.223
_refine_ls_extinction_method     none
_refine_ls_extinction_coef     ?
loop_
    _atom_type_symbol
    _atom_type_description
    _atom_type_scat_dispersion_real
    _atom_type_scat_dispersion_imag
    _atom_type_scat_source
    'C' 'C' 0.0181 0.0091
                         'International Tables Vol C Tables 4.2.6.8 and 6.1.1.4'
    'H' 'H' 0.0000 0.0000
                         'International Tables Vol C Tables 4.2.6.8 and 6.1.1.4'
    'O' 'O' 0.0492 0.0322
                         'International Tables Vol C Tables 4.2.6.8 and 6.1.1.4'
_computing_data_collection     '<i>CrysAlisPRO</i> (Agilent, 2012)'
_computing_cell_refinement     '<i>CrysAlisPRO</i> (Agilent, 2012)'
_computing_data_reduction     '<i>CrysAlisRED</i> (Agilent, 2012)'
_computing_structure_solution     '<i>SHELXS97</i> (Sheldrick, 2008)'
_computing_structure_refinement     '<i>SHELXL97</i> (Sheldrick, 2008)'
_computing_molecular_graphics     '<i>SHELXTL</i> (Sheldrick, 2008)'
_computing_publication_material     '<i>SHELXTL</i> (Sheldrick, 2008)'
loop_
    _atom_site_type_symbol
    _atom_site_label
    _atom_site_fract_x
    _atom_site_fract_y
    _atom_site_fract_z
    _atom_site_U_iso_or_equiv
    _atom_site_adp_type
    _atom_site_calc_flag
    _atom_site_refinement_flags
    _atom_site_occupancy
    _atom_site_symmetry_multiplicity
    _atom_site_disorder_assembly
    _atom_site_disorder_group
    O O1 0.38758(10) 0.25380(17) 1.19112(16) 0.0537(5) Uani d . 1 1 . .
    O O2 0.22028(11) 0.26879(18) 1.06300(17) 0.0604(5) Uani d . 1 1 . .
    O O3 0.24685(10) 0.40261(17) 1.21035(17) 0.0536(5) Uani d . 1 1 . .
    O O4 -0.01861(10) 0.74357(18) 0.5654(2) 0.0636(5) Uani d . 1 1 . .
    C C1 0.25133(11) 0.4898(2) 0.8777(2) 0.0399(5) Uani d . 1 1 . .
    C C2 0.22175(12) 0.5763(2) 0.9533(2) 0.0436(5) Uani d . 1 1 A .
    H H2 0.2429 0.5873 1.0332 0.052 Uiso calc R 1 1 . .
    C C3 0.16246(12) 0.6437(2) 0.9100(2) 0.0434(5) Uani d . 1 1 . .
    H H3 0.1438 0.6990 0.9612 0.052 Uiso calc R 1 1 A .
    C C4 0.12995(11) 0.6298(2) 0.7896(2) 0.0388(5) Uani d . 1 1 A .
    C C5 0.06928(12) 0.7000(2) 0.7404(2) 0.0450(6) Uani d . 1 1 . .
    H H5 0.0502 0.7575 0.7888 0.054 Uiso calc R 1 1 A .
    C C6 0.03949(12) 0.6828(2) 0.6232(2) 0.0474(6) Uani d . 1 1 A .
    C C7 0.06710(13) 0.5948(2) 0.5493(2) 0.0498(6) Uani d . 1 1 . .
    H H7 0.0458 0.5837 0.4694 0.060 Uiso calc R 1 1 A .
    C C8 0.12468(13) 0.5258(2) 0.5935(2) 0.0462(6) Uani d . 1 1 A .
    H H8 0.1417 0.4673 0.5441 0.055 Uiso calc R 1 1 . .
    C C9 0.15855(12) 0.5428(2) 0.7140(2) 0.0393(5) Uani d . 1 1 . .
    C C10 0.21957(12) 0.4748(2) 0.7618(2) 0.0406(5) Uani d . 1 1 A .
    H H10 0.2383 0.4183 0.7120 0.049 Uiso calc R 1 1 . .
    C C11 0.31578(12) 0.4105(2) 0.9216(2) 0.0292(6) Uani d P 0.854(6) 1 A 1
    H H11 0.3062 0.3315 0.8867 0.035 Uiso calc PR 0.854(6) 1 A 1
    C C11A 0.3278(8) 0.4586(15) 0.9685(16) 0.0292(6) Uani d P 0.146(6) 1 A 2
    H H11A 0.3382 0.5145 1.0364 0.035 Uiso calc PR 0.146(6) 1 A 2
    C C12 0.32545(13) 0.3985(2) 1.0610(2) 0.0319(6) Uani d P 0.859(4) 1 A 1
    H H12 0.3353 0.4767 1.0976 0.038 Uiso calc PR 0.859(4) 1 A 1
    C C12A 0.3134(8) 0.3335(14) 1.0095(14) 0.0319(6) Uani d P 0.141(4) 1 A 2
    H H12A 0.3022 0.2738 0.9454 0.038 Uiso calc PR 0.141(4) 1 A 2
    C C13 0.38903(12) 0.3163(2) 1.1010(2) 0.0405(5) Uani d . 1 1 . .
    C C14 0.45116(11) 0.31945(19) 1.03020(19) 0.0338(5) Uani d . 1 1 A .
    H H14 0.4926 0.2771 1.0592 0.041 Uiso calc R 1 1 . .
    C C15 0.45197(10) 0.38021(17) 0.92505(18) 0.0297(4) Uani d . 1 1 . .
    C C16 0.38731(10) 0.45588(18) 0.87838(18) 0.0307(4) Uani d . 1 1 A .
    H H16A 0.3827 0.4568 0.7895 0.037 Uiso calc R 1 1 B 1
    H H16B 0.3958 0.5365 0.9068 0.037 Uiso calc R 1 1 B 1
    C C17 0.51453(11) 0.37341(17) 0.85114(18) 0.0307(4) Uani d . 1 1 A .
    C C18 0.52236(11) 0.45096(18) 0.75709(19) 0.0321(4) Uani d . 1 1 . .
    H H18 0.4881 0.5108 0.7409 0.039 Uiso calc R 1 1 A .
    C C19 0.58099(11) 0.44294(19) 0.68371(19) 0.0341(5) Uani d . 1 1 A .
    C C20 0.58938(13) 0.5230(2) 0.5872(2) 0.0429(5) Uani d . 1 1 . .
    H H20 0.5557 0.5836 0.5704 0.052 Uiso calc R 1 1 A .
    C C21 0.64671(14) 0.5122(2) 0.5182(2) 0.0492(6) Uani d . 1 1 A .
    H H21 0.6516 0.5652 0.4547 0.059 Uiso calc R 1 1 . .
    C C22 0.69812(13) 0.4214(2) 0.5431(2) 0.0489(6) Uani d . 1 1 . .
    H H22 0.7368 0.4147 0.4958 0.059 Uiso calc R 1 1 A .
    C C23 0.69187(12) 0.3432(2) 0.6354(2) 0.0435(5) Uani d . 1 1 A .
    H H23 0.7265 0.2838 0.6510 0.052 Uiso calc R 1 1 . .
    C C24 0.63308(11) 0.35112(19) 0.7081(2) 0.0355(5) Uani d . 1 1 . .
    C C25 0.62426(12) 0.2717(2) 0.8043(2) 0.0402(5) Uani d . 1 1 A .
    H H25 0.6578 0.2109 0.8209 0.048 Uiso calc R 1 1 . .
    C C26 0.56774(11) 0.28198(19) 0.8737(2) 0.0368(5) Uani d . 1 1 . .
    H H26 0.5636 0.2284 0.9370 0.044 Uiso calc R 1 1 A .
    C C27 0.25774(13) 0.3470(2) 1.1088(2) 0.0439(5) Uani d . 1 1 . .
    C C28 0.18501(16) 0.3692(3) 1.2711(3) 0.0612(7) Uani d . 1 1 . .
    H H28A 0.1985 0.3663 1.3589 0.073 Uiso calc R 1 1 A .
    H H28B 0.1686 0.2910 1.2441 0.073 Uiso calc R 1 1 . .
    C C29 0.12518(16) 0.4561(3) 1.2428(3) 0.0714(9) Uani d . 1 1 A .
    H H29A 0.1430 0.5345 1.2622 0.107 Uiso calc R 1 1 . .
    H H29B 0.0860 0.4382 1.2907 0.107 Uiso calc R 1 1 . .
    H H29C 0.1079 0.4518 1.1572 0.107 Uiso calc R 1 1 . .
    C C30 -0.04727(15) 0.8396(3) 0.6307(3) 0.0724(9) Uani d . 1 1 . .
    H H30A -0.0116 0.9015 0.6423 0.109 Uiso calc R 1 1 . .
    H H30B -0.0590 0.8121 0.7091 0.109 Uiso calc R 1 1 . .
    H H30C -0.0904 0.8696 0.5845 0.109 Uiso calc R 1 1 . .
loop_
    _atom_site_aniso_label
    _atom_site_aniso_U_11
    _atom_site_aniso_U_22
    _atom_site_aniso_U_33
    _atom_site_aniso_U_12
    _atom_site_aniso_U_13
    _atom_site_aniso_U_23
    O1 0.0508(10) 0.0660(12) 0.0460(10) 0.0170(9) 0.0129(8) 0.0244(8)
    O2 0.0681(13) 0.0659(12) 0.0492(11) -0.0046(10) 0.0151(9) -0.0009(9)
    O3 0.0495(10) 0.0557(10) 0.0579(11) -0.0018(8) 0.0164(8) 0.0014(9)
    O4 0.0415(10) 0.0702(13) 0.0753(13) 0.0104(9) -0.0112(9) 0.0109(10)
    C1 0.0290(10) 0.0431(12) 0.0496(13) 0.0025(9) 0.0130(9) 0.0137(10)
    C2 0.0349(11) 0.0487(13) 0.0469(13) -0.0001(10) 0.0035(10) 0.0096(11)
    C3 0.0353(11) 0.0427(12) 0.0529(14) 0.0026(10) 0.0074(10) 0.0022(11)
    C4 0.0287(10) 0.0374(11) 0.0509(13) -0.0027(9) 0.0072(9) 0.0051(10)
    C5 0.0317(11) 0.0421(12) 0.0609(15) 0.0025(9) 0.0037(10) 0.0039(11)
    C6 0.0294(11) 0.0495(14) 0.0622(16) -0.0011(10) -0.0006(10) 0.0119(12)
    C7 0.0384(12) 0.0576(15) 0.0527(14) -0.0078(11) 0.0013(10) 0.0062(12)
    C8 0.0400(12) 0.0494(14) 0.0497(14) -0.0042(10) 0.0077(10) 0.0027(11)
    C9 0.0316(11) 0.0385(12) 0.0493(13) -0.0029(9) 0.0107(9) 0.0064(10)
    C10 0.0340(11) 0.0431(12) 0.0465(13) 0.0037(9) 0.0125(9) 0.0092(10)
    C11 0.0285(11) 0.0313(14) 0.0274(13) -0.0010(10) 0.0024(9) -0.0005(11)
    C11A 0.0285(11) 0.0313(14) 0.0274(13) -0.0010(10) 0.0024(9) -0.0005(11)
    C12 0.0305(12) 0.0331(13) 0.0322(13) 0.0013(10) 0.0046(9) -0.0010(10)
    C12A 0.0305(12) 0.0331(13) 0.0322(13) 0.0013(10) 0.0046(9) -0.0010(10)
    C13 0.0385(12) 0.0473(13) 0.0359(11) 0.0068(10) 0.0043(9) 0.0053(10)
    C14 0.0297(10) 0.0368(11) 0.0345(11) 0.0057(8) 0.0011(8) -0.0018(9)
    C15 0.0281(10) 0.0287(10) 0.0321(10) -0.0016(8) 0.0019(8) -0.0046(8)
    C16 0.0294(10) 0.0311(10) 0.0322(10) 0.0015(8) 0.0054(8) 0.0013(8)
    C17 0.0274(9) 0.0311(10) 0.0333(10) -0.0017(8) 0.0014(8) -0.0047(8)
    C18 0.0269(10) 0.0333(10) 0.0358(11) 0.0003(8) 0.0015(8) -0.0037(8)
    C19 0.0300(10) 0.0360(11) 0.0359(11) -0.0047(8) 0.0012(8) -0.0048(9)
    C20 0.0409(12) 0.0456(13) 0.0425(12) -0.0024(10) 0.0053(10) 0.0020(10)
    C21 0.0467(14) 0.0593(15) 0.0430(13) -0.0111(12) 0.0115(10) 0.0027(11)
    C22 0.0393(13) 0.0626(16) 0.0473(14) -0.0107(11) 0.0166(10) -0.0136(12)
    C23 0.0347(11) 0.0484(13) 0.0483(13) -0.0008(10) 0.0080(10) -0.0130(11)
    C24 0.0301(10) 0.0381(11) 0.0383(11) -0.0014(8) 0.0039(8) -0.0093(9)
    C25 0.0345(11) 0.0375(11) 0.0487(13) 0.0077(9) 0.0043(9) -0.0028(10)
    C26 0.0344(11) 0.0360(11) 0.0404(12) 0.0034(9) 0.0061(9) 0.0024(9)
    C27 0.0367(12) 0.0492(14) 0.0461(13) 0.0045(10) 0.0066(10) 0.0138(11)
    C28 0.0632(17) 0.0641(17) 0.0617(17) 0.0050(14) 0.0318(14) 0.0025(14)
    C29 0.0508(16) 0.086(2) 0.080(2) 0.0083(16) 0.0212(15) 0.0115(18)
    C30 0.0447(15) 0.0635(18) 0.105(3) 0.0166(14) -0.0095(16) 0.0083(18)
_geom_special_details
;
 All esds (except the esd in the dihedral angle between two l.s. planes)
 are estimated using the full covariance matrix.  The cell esds are taken
 into account individually in the estimation of esds in distances, angles
 and torsion angles; correlations between esds in cell parameters are only
 used when they are defined by crystal symmetry.  An approximate (isotropic)
 treatment of cell esds is used for estimating esds involving l.s. planes.
;
loop_
    _geom_bond_atom_site_label_1
    _geom_bond_atom_site_label_2
    _geom_bond_site_symmetry_2
    _geom_bond_distance
    _geom_bond_publ_flag
    O1 C13 . 1.217(3) ?
    O2 C27 . 1.199(3) ?
    O3 C27 . 1.312(3) ?
    O3 C28 . 1.432(3) ?
    O4 C6 . 1.372(3) ?
    O4 C30 . 1.432(4) ?
    C1 C10 . 1.354(3) ?
    C1 C2 . 1.427(3) ?
    C1 C11 . 1.526(3) ?
    C1 C11A . 1.676(15) ?
    C2 C3 . 1.376(3) ?
    C2 H2 . 0.9300 ?
    C3 C4 . 1.400(3) ?
    C3 H3 . 0.9300 ?
    C4 C9 . 1.424(3) ?
    C4 C5 . 1.431(3) ?
    C5 C6 . 1.358(4) ?
    C5 H5 . 0.9300 ?
    C6 C7 . 1.412(4) ?
    C7 C8 . 1.365(4) ?
    C7 H7 . 0.9300 ?
    C8 C9 . 1.414(3) ?
    C8 H8 . 0.9300 ?
    C9 C10 . 1.417(3) ?
    C10 H10 . 0.9300 ?
    C11 C12 . 1.526(3) ?
    C11 C16 . 1.538(3) ?
    C11 H11 . 0.9800 ?
    C11A C12A . 1.51(2) ?
    C11A C16 . 1.555(14) ?
    C11A H11A . 0.9800 ?
    C12 C27 . 1.522(3) ?
    C12 C13 . 1.525(3) ?
    C12 H12 . 0.9800 ?
    C12A C27 . 1.582(15) ?
    C12A C13 . 1.643(15) ?
    C12A H12A . 0.9800 ?
    C13 C14 . 1.452(3) ?
    C14 C15 . 1.343(3) ?
    C14 H14 . 0.9300 ?
    C15 C17 . 1.482(3) ?
    C15 C16 . 1.513(3) ?
    C16 H16A . 0.9700 ?
    C16 H16B . 0.9700 ?
    C17 C18 . 1.372(3) ?
    C17 C26 . 1.429(3) ?
    C18 C19 . 1.419(3) ?
    C18 H18 . 0.9300 ?
    C19 C20 . 1.413(3) ?
    C19 C24 . 1.421(3) ?
    C20 C21 . 1.371(3) ?
    C20 H20 . 0.9300 ?
    C21 C22 . 1.405(4) ?
    C21 H21 . 0.9300 ?
    C22 C23 . 1.358(4) ?
    C22 H22 . 0.9300 ?
    C23 C24 . 1.417(3) ?
    C23 H23 . 0.9300 ?
    C24 C25 . 1.407(3) ?
    C25 C26 . 1.360(3) ?
    C25 H25 . 0.9300 ?
    C26 H26 . 0.9300 ?
    C28 C29 . 1.486(4) ?
    C28 H28A . 0.9700 ?
    C28 H28B . 0.9700 ?
    C29 H29A . 0.9600 ?
    C29 H29B . 0.9600 ?
    C29 H29C . 0.9600 ?
    C30 H30A . 0.9600 ?
    C30 H30B . 0.9600 ?
    C30 H30C . 0.9600 ?
loop_
    _geom_angle_atom_site_label_1
    _geom_angle_atom_site_label_2
    _geom_angle_atom_site_label_3
    _geom_angle_site_symmetry_1
    _geom_angle_site_symmetry_3
    _geom_angle
    _geom_angle_publ_flag
    C27 O3 C28 . . 118.0(2) ?
    C6 O4 C30 . . 117.4(2) ?
    C10 C1 C2 . . 118.5(2) ?
    C10 C1 C11 . . 118.0(2) ?
    C2 C1 C11 . . 123.5(2) ?
    C10 C1 C11A . . 141.8(6) ?
    C2 C1 C11A . . 98.6(7) ?
    C3 C2 C1 . . 121.2(2) ?
    C3 C2 H2 . . 119.4 ?
    C1 C2 H2 . . 119.4 ?
    C2 C3 C4 . . 120.6(2) ?
    C2 C3 H3 . . 119.7 ?
    C4 C3 H3 . . 119.7 ?
    C3 C4 C9 . . 118.6(2) ?
    C3 C4 C5 . . 122.3(2) ?
    C9 C4 C5 . . 119.2(2) ?
    C6 C5 C4 . . 120.0(2) ?
    C6 C5 H5 . . 120.0 ?
    C4 C5 H5 . . 120.0 ?
    C5 C6 O4 . . 125.8(2) ?
    C5 C6 C7 . . 120.7(2) ?
    O4 C6 C7 . . 113.5(2) ?
    C8 C7 C6 . . 120.8(2) ?
    C8 C7 H7 . . 119.6 ?
    C6 C7 H7 . . 119.6 ?
    C7 C8 C9 . . 120.4(2) ?
    C7 C8 H8 . . 119.8 ?
    C9 C8 H8 . . 119.8 ?
    C8 C9 C10 . . 121.9(2) ?
    C8 C9 C4 . . 118.9(2) ?
    C10 C9 C4 . . 119.2(2) ?
    C1 C10 C9 . . 121.9(2) ?
    C1 C10 H10 . . 119.0 ?
    C9 C10 H10 . . 119.0 ?
    C1 C11 C12 . . 111.9(2) ?
    C1 C11 C16 . . 112.00(18) ?
    C12 C11 C16 . . 109.0(2) ?
    C1 C11 H11 . . 107.9 ?
    C12 C11 H11 . . 107.9 ?
    C16 C11 H11 . . 107.9 ?
    C12A C11A C16 . . 109.2(12) ?
    C12A C11A C1 . . 102.1(11) ?
    C16 C11A C1 . . 103.6(9) ?
    C12A C11A H11A . . 113.6 ?
    C16 C11A H11A . . 113.6 ?
    C1 C11A H11A . . 113.6 ?
    C27 C12 C13 . . 107.72(19) ?
    C27 C12 C11 . . 111.5(2) ?
    C13 C12 C11 . . 110.33(19) ?
    C27 C12 H12 . . 109.1 ?
    C13 C12 H12 . . 109.1 ?
    C11 C12 H12 . . 109.1 ?
    C11A C12A C27 . . 105.1(11) ?
    C11A C12A C13 . . 97.3(10) ?
    C27 C12A C13 . . 99.4(8) ?
    C11A C12A H12A . . 117.3 ?
    C27 C12A H12A . . 117.3 ?
    C13 C12A H12A . . 117.3 ?
    O1 C13 C14 . . 122.4(2) ?
    O1 C13 C12 . . 120.3(2) ?
    C14 C13 C12 . . 117.33(19) ?
    O1 C13 C12A . . 118.3(5) ?
    C14 C13 C12A . . 109.8(5) ?
    C15 C14 C13 . . 123.56(19) ?
    C15 C14 H14 . . 118.2 ?
    C13 C14 H14 . . 118.2 ?
    C14 C15 C17 . . 121.55(18) ?
    C14 C15 C16 . . 119.93(18) ?
    C17 C15 C16 . . 118.51(17) ?
    C15 C16 C11 . . 112.38(17) ?
    C15 C16 C11A . . 112.5(5) ?
    C15 C16 H16A . . 109.1 ?
    C11 C16 H16A . . 109.1 ?
    C11A C16 H16A . . 130.3 ?
    C15 C16 H16B . . 109.1 ?
    C11 C16 H16B . . 109.1 ?
    C11A C16 H16B . . 83.0 ?
    H16A C16 H16B . . 107.9 ?
    C18 C17 C26 . . 117.78(19) ?
    C18 C17 C15 . . 121.89(18) ?
    C26 C17 C15 . . 120.30(18) ?
    C17 C18 C19 . . 122.21(19) ?
    C17 C18 H18 . . 118.9 ?
    C19 C18 H18 . . 118.9 ?
    C20 C19 C18 . . 122.3(2) ?
    C20 C19 C24 . . 118.9(2) ?
    C18 C19 C24 . . 118.82(19) ?
    C21 C20 C19 . . 120.6(2) ?
    C21 C20 H20 . . 119.7 ?
    C19 C20 H20 . . 119.7 ?
    C20 C21 C22 . . 120.3(2) ?
    C20 C21 H21 . . 119.9 ?
    C22 C21 H21 . . 119.9 ?
    C23 C22 C21 . . 120.7(2) ?
    C23 C22 H22 . . 119.7 ?
    C21 C22 H22 . . 119.7 ?
    C22 C23 C24 . . 120.6(2) ?
    C22 C23 H23 . . 119.7 ?
    C24 C23 H23 . . 119.7 ?
    C25 C24 C23 . . 122.6(2) ?
    C25 C24 C19 . . 118.46(19) ?
    C23 C24 C19 . . 119.0(2) ?
    C26 C25 C24 . . 121.5(2) ?
    C26 C25 H25 . . 119.3 ?
    C24 C25 H25 . . 119.3 ?
    C25 C26 C17 . . 121.3(2) ?
    C25 C26 H26 . . 119.4 ?
    C17 C26 H26 . . 119.4 ?
    O2 C27 O3 . . 125.1(2) ?
    O2 C27 C12 . . 126.6(2) ?
    O3 C27 C12 . . 108.4(2) ?
    O2 C27 C12A . . 91.6(6) ?
    O3 C27 C12A . . 143.1(6) ?
    O3 C28 C29 . . 109.9(2) ?
    O3 C28 H28A . . 109.7 ?
    C29 C28 H28A . . 109.7 ?
    O3 C28 H28B . . 109.7 ?
    C29 C28 H28B . . 109.7 ?
    H28A C28 H28B . . 108.2 ?
    C28 C29 H29A . . 109.5 ?
    C28 C29 H29B . . 109.5 ?
    H29A C29 H29B . . 109.5 ?
    C28 C29 H29C . . 109.5 ?
    H29A C29 H29C . . 109.5 ?
    H29B C29 H29C . . 109.5 ?
    O4 C30 H30A . . 109.5 ?
    O4 C30 H30B . . 109.5 ?
    H30A C30 H30B . . 109.5 ?
    O4 C30 H30C . . 109.5 ?
    H30A C30 H30C . . 109.5 ?
    H30B C30 H30C . . 109.5 ?
loop_
    _geom_torsion_atom_site_label_1
    _geom_torsion_atom_site_label_2
    _geom_torsion_atom_site_label_3
    _geom_torsion_atom_site_label_4
    _geom_torsion_site_symmetry_1
    _geom_torsion_site_symmetry_2
    _geom_torsion_site_symmetry_3
    _geom_torsion_site_symmetry_4
    _geom_torsion
    _geom_torsion_publ_flag
    C10 C1 C2 C3 . . . . -0.2(3) ?
    C11 C1 C2 C3 . . . . -178.5(2) ?
    C11A C1 C2 C3 . . . . 170.0(5) ?
    C1 C2 C3 C4 . . . . -0.7(4) ?
    C2 C3 C4 C9 . . . . 1.4(3) ?
    C2 C3 C4 C5 . . . . -178.6(2) ?
    C3 C4 C5 C6 . . . . -179.7(2) ?
    C9 C4 C5 C6 . . . . 0.3(3) ?
    C4 C5 C6 O4 . . . . 179.8(2) ?
    C4 C5 C6 C7 . . . . 0.9(4) ?
    C30 O4 C6 C5 . . . . 4.9(4) ?
    C30 O4 C6 C7 . . . . -176.1(2) ?
    C5 C6 C7 C8 . . . . -0.6(4) ?
    O4 C6 C7 C8 . . . . -179.6(2) ?
    C6 C7 C8 C9 . . . . -1.1(4) ?
    C7 C8 C9 C10 . . . . -178.4(2) ?
    C7 C8 C9 C4 . . . . 2.3(3) ?
    C3 C4 C9 C8 . . . . 178.2(2) ?
    C5 C4 C9 C8 . . . . -1.9(3) ?
    C3 C4 C9 C10 . . . . -1.2(3) ?
    C5 C4 C9 C10 . . . . 178.7(2) ?
    C2 C1 C10 C9 . . . . 0.3(3) ?
    C11 C1 C10 C9 . . . . 178.7(2) ?
    C11A C1 C10 C9 . . . . -164.0(9) ?
    C8 C9 C10 C1 . . . . -179.0(2) ?
    C4 C9 C10 C1 . . . . 0.4(3) ?
    C10 C1 C11 C12 . . . . -155.9(2) ?
    C2 C1 C11 C12 . . . . 22.4(3) ?
    C11A C1 C11 C12 . . . . 47.9(11) ?
    C10 C1 C11 C16 . . . . 81.3(3) ?
    C2 C1 C11 C16 . . . . -100.3(3) ?
    C11A C1 C11 C16 . . . . -74.8(11) ?
    C10 C1 C11A C12A . . . . -83.0(12) ?
    C2 C1 C11A C12A . . . . 110.9(10) ?
    C11 C1 C11A C12A . . . . -47.8(10) ?
    C10 C1 C11A C16 . . . . 30.4(15) ?
    C2 C1 C11A C16 . . . . -135.7(8) ?
    C11 C1 C11A C16 . . . . 65.6(11) ?
    C1 C11 C12 C27 . . . . 58.9(3) ?
    C16 C11 C12 C27 . . . . -176.69(19) ?
    C1 C11 C12 C13 . . . . 178.5(2) ?
    C16 C11 C12 C13 . . . . -57.1(3) ?
    C16 C11A C12A C27 . . . . 175.2(9) ?
    C1 C11A C12A C27 . . . . -75.6(11) ?
    C16 C11A C12A C13 . . . . 73.3(12) ?
    C1 C11A C12A C13 . . . . -177.5(8) ?
    C27 C12 C13 O1 . . . . -25.2(3) ?
    C11 C12 C13 O1 . . . . -147.1(2) ?
    C27 C12 C13 C14 . . . . 156.9(2) ?
    C11 C12 C13 C14 . . . . 35.1(3) ?
    C27 C12 C13 C12A . . . . 71.6(9) ?
    C11 C12 C13 C12A . . . . -50.3(9) ?
    C11A C12A C13 O1 . . . . 148.1(8) ?
    C27 C12A C13 O1 . . . . 41.3(10) ?
    C11A C12A C13 C14 . . . . -64.7(10) ?
    C27 C12A C13 C14 . . . . -171.5(5) ?
    C11A C12A C13 C12 . . . . 45.0(9) ?
    C27 C12A C13 C12 . . . . -61.8(8) ?
    O1 C13 C14 C15 . . . . 174.5(2) ?
    C12 C13 C14 C15 . . . . -7.7(3) ?
    C12A C13 C14 C15 . . . . 28.9(7) ?
    C13 C14 C15 C17 . . . . -175.25(19) ?
    C13 C14 C15 C16 . . . . 3.5(3) ?
    C14 C15 C16 C11 . . . . -27.2(3) ?
    C17 C15 C16 C11 . . . . 151.59(19) ?
    C14 C15 C16 C11A . . . . 3.8(8) ?
    C17 C15 C16 C11A . . . . -177.4(8) ?
    C1 C11 C16 C15 . . . . 178.07(19) ?
    C12 C11 C16 C15 . . . . 53.7(3) ?
    C1 C11 C16 C11A . . . . 81.8(11) ?
    C12 C11 C16 C11A . . . . -42.5(11) ?
    C12A C11A C16 C15 . . . . -46.9(13) ?
    C1 C11A C16 C15 . . . . -155.1(6) ?
    C12A C11A C16 C11 . . . . 48.9(11) ?
    C1 C11A C16 C11 . . . . -59.3(10) ?
    C14 C15 C17 C18 . . . . -167.49(19) ?
    C16 C15 C17 C18 . . . . 13.7(3) ?
    C14 C15 C17 C26 . . . . 14.7(3) ?
    C16 C15 C17 C26 . . . . -164.12(18) ?
    C26 C17 C18 C19 . . . . -0.3(3) ?
    C15 C17 C18 C19 . . . . -178.19(18) ?
    C17 C18 C19 C20 . . . . -179.7(2) ?
    C17 C18 C19 C24 . . . . 0.3(3) ?
    C18 C19 C20 C21 . . . . -179.9(2) ?
    C24 C19 C20 C21 . . . . 0.1(3) ?
    C19 C20 C21 C22 . . . . -0.3(4) ?
    C20 C21 C22 C23 . . . . 0.0(4) ?
    C21 C22 C23 C24 . . . . 0.4(4) ?
    C22 C23 C24 C25 . . . . 179.7(2) ?
    C22 C23 C24 C19 . . . . -0.6(3) ?
    C20 C19 C24 C25 . . . . -180.0(2) ?
    C18 C19 C24 C25 . . . . 0.0(3) ?
    C20 C19 C24 C23 . . . . 0.3(3) ?
    C18 C19 C24 C23 . . . . -179.72(19) ?
    C23 C24 C25 C26 . . . . 179.3(2) ?
    C19 C24 C25 C26 . . . . -0.4(3) ?
    C24 C25 C26 C17 . . . . 0.5(3) ?
    C18 C17 C26 C25 . . . . -0.1(3) ?
    C15 C17 C26 C25 . . . . 177.8(2) ?
    C28 O3 C27 O2 . . . . -1.0(4) ?
    C28 O3 C27 C12 . . . . 179.3(2) ?
    C28 O3 C27 C12A . . . . -173.7(9) ?
    C13 C12 C27 O2 . . . . -81.2(3) ?
    C11 C12 C27 O2 . . . . 40.0(3) ?
    C13 C12 C27 O3 . . . . 98.5(2) ?
    C11 C12 C27 O3 . . . . -140.3(2) ?
    C13 C12 C27 C12A . . . . -74.2(9) ?
    C11 C12 C27 C12A . . . . 46.9(9) ?
    C11A C12A C27 O2 . . . . 133.7(10) ?
    C13 C12A C27 O2 . . . . -126.0(7) ?
    C11A C12A C27 O3 . . . . -52.2(15) ?
    C13 C12A C27 O3 . . . . 48.1(13) ?
    C11A C12A C27 C12 . . . . -40.7(9) ?
    C13 C12A C27 C12 . . . . 59.6(7) ?
    C27 O3 C28 C29 . . . . -100.8(3) ?
_iucr_refine_instructions_details
;
TITL HSY-74 in P21/a #14 New: P21/c
CELL 1.54184 18.4688 11.294 10.9676 90 96.082 90
ZERR 4 0.001 0.0006 0.0005 0 0.005 0
LATT 1
SYMM -X,0.5+Y,0.5-Z
SFAC C H O
UNIT 120 104 16
EADP C12 C12A
EADP C11 C11A
L.S. 10
PLAN  -10
FMAP 2
ACTA
BOND $H
CONF
REM <HKL>F:/Yathi-2013/HSY-74-fj2612-submitted/Platon2-HSY-74-Redone/OLEX-Plat
REM on2/platon.hkl</HKL>
WGHT    0.070900    1.184700
FVAR       4.63619   0.85869   0.85437
O1    3    0.387575    0.253799    1.191118    11.00000    0.05082    0.06597 =
         0.04600    0.02444    0.01293    0.01704
O2    3    0.220276    0.268785    1.062995    11.00000    0.06808    0.06586 =
         0.04922   -0.00092    0.01508   -0.00464
O3    3    0.246849    0.402608    1.210351    11.00000    0.04950    0.05571 =
         0.05791    0.00140    0.01643   -0.00178
O4    3   -0.018611    0.743568    0.565377    11.00000    0.04150    0.07017 =
         0.07531    0.01087   -0.01124    0.01045
C1    1    0.251326    0.489759    0.877749    11.00000    0.02901    0.04310 =
         0.04955    0.01374    0.01298    0.00253
C2    1    0.221745    0.576268    0.953284    11.00000    0.03489    0.04872 =
         0.04693    0.00960    0.00353   -0.00013
AFIX  43
H2    2    0.242923    0.587301    1.033244    11.00000   -1.20000
AFIX   0
C3    1    0.162456    0.643698    0.910032    11.00000    0.03535    0.04269 =
         0.05289    0.00219    0.00740    0.00260
AFIX  43
H3    2    0.143808    0.698979    0.961245    11.00000   -1.20000
AFIX   0
C4    1    0.129948    0.629841    0.789632    11.00000    0.02874    0.03739 =
         0.05092    0.00514    0.00723   -0.00267
C5    1    0.069280    0.700038    0.740442    11.00000    0.03165    0.04209 =
         0.06087    0.00385    0.00369    0.00250
AFIX  43
H5    2    0.050245    0.757488    0.788761    11.00000   -1.20000
AFIX   0
C6    1    0.039494    0.682787    0.623225    11.00000    0.02945    0.04946 =
         0.06224    0.01187   -0.00058   -0.00107
C7    1    0.067096    0.594809    0.549271    11.00000    0.03836    0.05763 =
         0.05275    0.00625    0.00130   -0.00779
AFIX  43
H7    2    0.045786    0.583697    0.469403    11.00000   -1.20000
AFIX   0
C8    1    0.124684    0.525816    0.593507    11.00000    0.04003    0.04940 =
         0.04966    0.00268    0.00773   -0.00417
AFIX  43
H8    2    0.141728    0.467350    0.544098    11.00000   -1.20000
AFIX   0
C9    1    0.158550    0.542753    0.713997    11.00000    0.03162    0.03853 =
         0.04925    0.00636    0.01066   -0.00285
C10   1    0.219566    0.474825    0.761780    11.00000    0.03400    0.04312 =
         0.04652    0.00922    0.01249    0.00365
AFIX  43
H10   2    0.238332    0.418347    0.712021    11.00000   -1.20000
AFIX   0
PART 1
C11   1    0.315776    0.410549    0.921634    31.00000    0.02853    0.03135 =
         0.02745   -0.00046    0.00235   -0.00096
AFIX  13
H11   2    0.306188    0.331537    0.886660    31.00000   -1.20000
AFIX   0
PART 0
PART 2
C11A  1    0.327763    0.458574    0.968464   -31.00000    0.02853    0.03135 =
         0.02745   -0.00046    0.00235   -0.00096
AFIX  13
H11A  2    0.338165    0.514456    1.036422   -31.00000   -1.20000
AFIX   0
PART 0
PART 1
C12   1    0.325451    0.398488    1.061000    21.00000    0.03054    0.03312 =
         0.03218   -0.00102    0.00456    0.00126
AFIX  13
H12   2    0.335326    0.476745    1.097641    21.00000   -1.20000
AFIX   0
PART 0
PART 2
C12A  1    0.313402    0.333473    1.009509   -21.00000    0.03054    0.03312 =
         0.03218   -0.00102    0.00456    0.00126
AFIX  13
H12A  2    0.302228    0.273838    0.945363   -21.00000   -1.20000
AFIX   0
PART 0
C13   1    0.389035    0.316258    1.100989    11.00000    0.03847    0.04731 =
         0.03588    0.00533    0.00428    0.00679
C14   1    0.451163    0.319448    1.030196    11.00000    0.02971    0.03679 =
         0.03453   -0.00178    0.00107    0.00570
AFIX  43
H14   2    0.492638    0.277130    1.059232    11.00000   -1.20000
AFIX   0
C15   1    0.451966    0.380210    0.925049    11.00000    0.02805    0.02866 =
         0.03208   -0.00459    0.00192   -0.00164
C16   1    0.387315    0.455876    0.878384    11.00000    0.02940    0.03109 =
         0.03217    0.00127    0.00542    0.00152
AFIX  23
H16A  2    0.382749    0.456799    0.789463    11.00000   -1.20000
H16B  2    0.395756    0.536536    0.906783    11.00000   -1.20000
AFIX   0
C17   1    0.514525    0.373407    0.851138    11.00000    0.02741    0.03112 =
         0.03328   -0.00474    0.00140   -0.00171
C18   1    0.522357    0.450959    0.757091    11.00000    0.02687    0.03329 =
         0.03578   -0.00369    0.00153    0.00025
AFIX  43
H18   2    0.488078    0.510778    0.740912    11.00000   -1.20000
AFIX   0
C19   1    0.580991    0.442941    0.683715    11.00000    0.03001    0.03598 =
         0.03587   -0.00481    0.00117   -0.00471
C20   1    0.589376    0.523007    0.587234    11.00000    0.04090    0.04562 =
         0.04247    0.00198    0.00527   -0.00241
AFIX  43
H20   2    0.555690    0.583585    0.570392    11.00000   -1.20000
AFIX   0
C21   1    0.646712    0.512202    0.518233    11.00000    0.04670    0.05927 =
         0.04296    0.00273    0.01149   -0.01109
AFIX  43
H21   2    0.651596    0.565213    0.454734    11.00000   -1.20000
AFIX   0
C22   1    0.698121    0.421378    0.543053    11.00000    0.03928    0.06260 =
         0.04730   -0.01357    0.01661   -0.01070
AFIX  43
H22   2    0.736846    0.414743    0.495751    11.00000   -1.20000
AFIX   0
C23   1    0.691875    0.343173    0.635371    11.00000    0.03469    0.04838 =
         0.04826   -0.01305    0.00796   -0.00082
AFIX  43
H23   2    0.726521    0.283822    0.651004    11.00000   -1.20000
AFIX   0
C24   1    0.633082    0.351116    0.708117    11.00000    0.03009    0.03811 =
         0.03834   -0.00931    0.00390   -0.00137
C25   1    0.624263    0.271729    0.804344    11.00000    0.03449    0.03746 =
         0.04873   -0.00276    0.00431    0.00767
AFIX  43
H25   2    0.657823    0.210920    0.820876    11.00000   -1.20000
AFIX   0
C26   1    0.567738    0.281980    0.873701    11.00000    0.03437    0.03601 =
         0.04045    0.00243    0.00615    0.00338
AFIX  43
H26   2    0.563644    0.228446    0.937035    11.00000   -1.20000
AFIX   0
C27   1    0.257740    0.347040    1.108798    11.00000    0.03674    0.04923 =
         0.04612    0.01378    0.00664    0.00448
C28   1    0.185005    0.369184    1.271068    11.00000    0.06318    0.06415 =
         0.06170    0.00253    0.03175    0.00501
AFIX  23
H28A  2    0.198514    0.366331    1.358929    11.00000   -1.20000
H28B  2    0.168608    0.290956    1.244086    11.00000   -1.20000
AFIX   0
C29   1    0.125178    0.456104    1.242764    11.00000    0.05083    0.08640 =
         0.07998    0.01155    0.02115    0.00827
AFIX 137
H29A  2    0.142961    0.534465    1.262172    11.00000   -1.50000
H29B  2    0.085984    0.438163    1.290663    11.00000   -1.50000
H29C  2    0.107939    0.451836    1.157172    11.00000   -1.50000
AFIX   0
C30   1   -0.047270    0.839632    0.630704    11.00000    0.04473    0.06352 =
         0.10528    0.00831   -0.00951    0.01663
AFIX 137
H30A  2   -0.011593    0.901547    0.642315    11.00000   -1.50000
H30B  2   -0.058982    0.812147    0.709088    11.00000   -1.50000
H30C  2   -0.090448    0.869596    0.584499    11.00000   -1.50000
HKLF 4 1 0 0 1 0 -1 0 1 0 0
REM  HSY-74 in P21/a #14 New: P21/c
REM R1 =  0.0548 for   3497 Fo > 4sig(Fo)  and  0.0709 for all   4461 data
REM    317 parameters refined using      0 restraints
END
WGHT      0.0709      1.1846
REM Highest difference peak  0.297,  deepest hole -0.223,  1-sigma level  0.050
Q1    1   0.2611  0.5438  0.9227  11.00000  0.05    0.30
Q2    1   0.1477  0.3590  1.2071  11.00000  0.05    0.25
Q3    1   0.5956  0.3798  0.6757  11.00000  0.05    0.24
Q4    1   0.1711  0.2579  1.0705  11.00000  0.05    0.23
Q5    1   0.3544  0.4248  0.9097  11.00000  0.05    0.22
Q6    1   0.4189  0.4039  0.9092  11.00000  0.05    0.21
Q7    1   0.3569  0.3644  1.0830  11.00000  0.05    0.20
Q8    1   0.4401  0.3257  0.9553  11.00000  0.05    0.20
Q9    1   0.4772  0.3661  0.8810  11.00000  0.05    0.20
Q10   1   0.5696  0.4637  0.7490  11.00000  0.05    0.20
;
