# Supplementary material for: Ethyl 6-(6-meth­oxy­naphthalen-2-yl)-4-(naphthalen-2-yl)-2-oxocyclo­hex-3-ene-1-carboxyl­ate
Source: Acta Crystallogr Sect E Struct Rep Online. 2013 Feb 6;69(Pt 3):o352. doi: 10.1107/S1600536813002857 (PMC3588453; doi:10.1107/S1600536813002857)
Supplement: Supplementary file 2 [file e-69-0o352-Isup2.hkl]

# 
# h,k,l, Fc-squared, Fo-squared, sigma(Fo-squared) and status flag 
# 
data_I 
_shelx_refln_list_code          4 
_shelx_F_calc_maximum      199.67 
_exptl_crystal_F_000       952.00 
_reflns_d_resolution_high  0.8066 
 
loop_ 
 _symmetry_equiv_pos_as_xyz 
 'x, y, z' 
 '-x, y+1/2, -z+1/2' 
 '-x, -y, -z' 
 'x, -y-1/2, z-1/2' 
 
_cell_length_a    18.4688 
_cell_length_b    11.2940 
_cell_length_c    10.9676 
_cell_angle_alpha  90.000 
_cell_angle_beta   96.082 
_cell_angle_gamma  90.000 
 
_shelx_F_squared_multiplier     1.000 
 
loop_ 
 _refln_index_h 
 _refln_index_k 
 _refln_index_l 
 _refln_F_squared_calc 
 _refln_F_squared_meas 
 _refln_F_squared_sigma 
 _refln_observed_status 
   2   0   0      612.95      518.71     10.88 o 
   3   0   0      379.81      378.83      7.02 o 
   4   0   0      806.46      810.62     11.90 o 
   5   0   0     4174.91     4083.23    120.49 o 
   6   0   0     1366.31     1228.31     18.31 o 
   7   0   0      226.15      236.35      7.25 o 
   8   0   0     1203.30     1186.71     21.79 o 
   9   0   0      125.51      119.16      7.86 o 
  10   0   0      908.94     1050.80     24.81 o 
  11   0   0     3077.63     3228.66    133.65 o 
  12   0   0      397.93      368.99     25.67 o 
  13   0   0     1455.21     1432.33     36.91 o 
  14   0   0      325.19      298.26     24.90 o 
  15   0   0       24.92       32.33      5.08 o 
  16   0   0      812.80      818.74     28.57 o 
  17   0   0       34.62       35.78     10.39 o 
  18   0   0        0.27        1.40      3.78 o 
  19   0   0       50.70       48.01      6.69 o 
  20   0   0      129.29      149.65     14.45 o 
  21   0   0      240.02      283.64     17.06 o 
  22   0   0       54.35       56.57      8.69 o 
   1   1   0     1467.17     1434.96     52.63 o 
   2   1   0     1515.22     1445.82     13.79 o 
   3   1   0     3474.44     3331.63     24.25 o 
   4   1   0     1984.60     1940.81     19.16 o 
   5   1   0     2206.10     1994.94     20.51 o 
   6   1   0     2268.83     2286.50     15.31 o 
   7   1   0      486.92      415.07      8.94 o 
   8   1   0       78.29      102.09      4.94 o 
   9   1   0      217.54      185.71      6.91 o 
  10   1   0      522.09      510.95     10.68 o 
  11   1   0      596.09      553.54     16.30 o 
  12   1   0      111.51      121.53     11.66 o 
  13   1   0      958.91      932.61     29.90 o 
  14   1   0      107.09      125.83     11.61 o 
  15   1   0      679.53      652.62     20.34 o 
  16   1   0     1359.74     1338.17     29.57 o 
  17   1   0      479.20      486.98     18.01 o 
  18   1   0      157.96      166.88     10.41 o 
  19   1   0       25.67       33.97      4.80 o 
  20   1   0        2.93        2.49      2.47 o 
  21   1   0       44.62       45.38      3.82 o 
  22   1   0        7.27       11.01      4.21 o 
   0   2   0      909.12      663.35     22.50 o 
   1   2   0      724.96      783.79     10.65 o 
   2   2   0     8047.06     7476.80    180.47 o 
   3   2   0     5259.65     5243.56     63.58 o 
   4   2   0      939.24      864.00     15.81 o 
   5   2   0     4077.37     4010.62     44.61 o 
   6   2   0        0.81        3.81      1.25 o 
   7   2   0      179.88      198.64      6.53 o 
   8   2   0      608.30      652.23     12.55 o 
   9   2   0      684.20      663.86     13.49 o 
  10   2   0       15.35       17.60      3.16 o 
  11   2   0      927.86      919.14     33.14 o 
  12   2   0      772.43      817.48     21.17 o 
  13   2   0      154.20      145.69     12.05 o 
  14   2   0        2.42        2.50      3.41 o 
  15   2   0      167.15      167.29     10.39 o 
  16   2   0      105.95      116.61      8.98 o 
  17   2   0      523.00      546.19     18.94 o 
  18   2   0      132.59      134.88      9.26 o 
  19   2   0       54.01       55.82      5.75 o 
  20   2   0        0.33        2.41      2.32 o 
  21   2   0       22.10       29.97      3.80 o 
  22   2   0        0.02       -0.95      2.00 o 
   1   3   0       16.94        4.90      0.89 o 
   2   3   0     2272.68     2278.52     15.64 o 
   3   3   0       96.54       95.72      4.26 o 
   4   3   0      681.46      824.71     13.53 o 
   5   3   0        0.61        4.17      1.52 o 
   6   3   0      187.48      208.87      6.70 o 
   7   3   0      119.73      104.71      5.12 o 
   8   3   0      375.53      414.57     10.61 o 
   9   3   0       68.53       81.50      5.07 o 
  10   3   0       23.65       27.29      3.82 o 
  11   3   0     1655.02     1730.31     41.87 o 
  12   3   0      682.70      725.04     20.53 o 
  13   3   0        3.14        0.57      3.40 o 
  14   3   0       17.05        9.46      2.73 o 
  15   3   0     1568.77     1519.44     44.74 o 
  16   3   0      140.05      142.59      9.97 o 
  17   3   0        0.15        0.89      4.42 o 
  18   3   0       40.90       51.96      5.43 o 
  19   3   0       79.69       84.50      6.18 o 
  20   3   0       38.80       29.93      3.58 o 
  21   3   0       39.20       42.66      4.19 o 
  22   3   0       21.61       20.60      4.72 o 
   0   4   0      130.15      166.07      5.07 o 
   1   4   0      187.52      155.91      3.52 o 
   2   4   0      755.63      644.16      7.49 o 
   3   4   0      463.17      435.37      8.97 o 
   4   4   0     1640.70     1591.03     20.22 o 
   5   4   0     6555.19     6867.89     43.76 o 
   6   4   0      979.88     1039.00     21.57 o 
   7   4   0       22.71       19.08      3.00 o 
   8   4   0     2365.96     2339.01     33.12 o 
   9   4   0       76.15       55.80      6.75 o 
  10   4   0      465.85      477.05     19.66 o 
  11   4   0       21.72       19.04      4.15 o 
  12   4   0       22.29       12.31     14.58 o 
  13   4   0        1.19        4.42      4.66 o 
  14   4   0      236.27      220.98     14.33 o 
  15   4   0        1.34        0.58      2.27 o 
  16   4   0      240.36      220.03     10.77 o 
  17   4   0        1.62        3.74      2.33 o 
  18   4   0       28.59       36.86      4.42 o 
  19   4   0        9.58       13.59      2.96 o 
  20   4   0       54.85       71.24      5.84 o 
  21   4   0       18.09       26.79      3.21 o 
   1   5   0      559.27      565.86     12.44 o 
   2   5   0       58.47       66.72      3.22 o 
   3   5   0        0.01        1.33      1.14 o 
   4   5   0      525.07      527.02     15.49 o 
   5   5   0     1863.20     1969.83     27.28 o 
   6   5   0     1591.94     1793.66     36.91 o 
   7   5   0      555.59      548.90     15.47 o 
   8   5   0        5.11       -2.13      2.57 o 
   9   5   0      263.34      265.49     14.93 o 
  10   5   0      263.68      251.29     15.10 o 
  11   5   0      861.94      857.02     33.80 o 
  12   5   0      133.45      111.40     20.94 o 
  13   5   0       13.09        7.28      2.56 o 
  14   5   0      110.57      103.06      7.39 o 
  15   5   0       37.37       36.28      4.58 o 
  16   5   0       17.12       12.29      3.07 o 
  17   5   0       21.10       18.07      3.21 o 
  18   5   0       12.99       15.29      3.05 o 
  19   5   0       36.90       41.45      4.80 o 
  20   5   0        0.41        2.65      1.91 o 
  21   5   0        0.10        5.03      3.02 o 
   0   6   0      192.73      227.90     14.68 o 
   1   6   0       30.36       30.17      3.71 o 
   2   6   0       36.49       40.39      3.65 o 
   3   6   0      194.78      165.96      6.37 o 
   4   6   0      405.48      426.75     10.42 o 
   5   6   0      184.52      191.21      7.20 o 
   6   6   0       44.43       32.23      3.61 o 
   7   6   0       21.46       20.08      3.09 o 
   8   6   0        0.11        3.94      2.83 o 
   9   6   0      336.75      319.09     13.98 o 
  10   6   0      651.68      663.04     20.68 o 
  11   6   0       87.50       94.15      9.87 o 
  12   6   0       40.47       50.33      6.04 o 
  13   6   0      368.69      361.77     19.17 o 
  14   6   0       35.01       33.55      5.06 o 
  15   6   0        0.57        3.72      2.87 o 
  16   6   0        3.81        3.72      2.41 o 
  17   6   0       29.02       21.75      3.45 o 
  18   6   0       19.88       22.20      3.81 o 
  19   6   0        1.15       -1.67      1.67 o 
  20   6   0      180.94      235.18     16.18 o 
   1   7   0       96.18      111.44      7.83 o 
   2   7   0      115.24      113.92      7.33 o 
   3   7   0      163.48      158.92      8.89 o 
   4   7   0       30.40       19.50      3.01 o 
   5   7   0        1.36        3.50      2.03 o 
   6   7   0       37.29       45.07      4.05 o 
   7   7   0      815.02      775.89     16.25 o 
   8   7   0        8.67        4.31      2.13 o 
   9   7   0       13.40       12.33      3.25 o 
  10   7   0      161.49      153.52      8.91 o 
  11   7   0        6.60        8.70      3.37 o 
  12   7   0       15.67       20.90      4.34 o 
  13   7   0      306.99      318.87     14.97 o 
  14   7   0       65.69       65.68      6.75 o 
  15   7   0        3.39        0.34      4.28 o 
  16   7   0        5.43        5.67      3.79 o 
  17   7   0       18.48       19.84      3.47 o 
  18   7   0       15.44       16.45      3.00 o 
  19   7   0        3.67        3.63      1.89 o 
   0   8   0      209.80      210.71     19.43 o 
   1   8   0        0.05        1.24      2.31 o 
   2   8   0      127.23      136.39     11.05 o 
   3   8   0       46.54       51.53      5.48 o 
   4   8   0       26.66       33.15      4.54 o 
   5   8   0       59.21       55.57      5.86 o 
   6   8   0      207.32      203.60     11.55 o 
   7   8   0        8.32       12.41      2.60 o 
   8   8   0      606.03      556.04     19.68 o 
   9   8   0       40.83       36.97      5.48 o 
  10   8   0       12.62       17.32      4.26 o 
  11   8   0       95.48       82.50      7.98 o 
  12   8   0       10.80       12.28      4.49 o 
  13   8   0       33.96       25.84      4.76 o 
  14   8   0        0.51       -0.99      2.48 o 
  15   8   0        3.91        1.72      1.71 o 
  16   8   0       41.63       46.63      4.94 o 
  17   8   0        5.36        4.18      2.61 o 
  18   8   0        3.93        7.86      2.60 o 
   1   9   0       64.02       48.49      7.21 o 
   2   9   0        0.59        2.05      2.48 o 
   3   9   0        1.64       -0.99      1.74 o 
   4   9   0       13.82       11.74      2.84 o 
   5   9   0      921.58      836.56     20.76 o 
   6   9   0     1053.78      955.75     22.49 o 
   7   9   0       62.49       55.02      6.64 o 
   8   9   0       11.45       15.00      3.92 o 
   9   9   0      130.76      113.00      9.20 o 
  10   9   0       27.56       14.05      3.91 o 
  11   9   0        0.61        4.68      4.84 o 
  12   9   0       15.07       12.11      3.64 o 
  13   9   0       20.14       19.25      4.71 o 
  14   9   0        1.89        1.27      2.65 o 
  15   9   0       55.74       46.75      3.63 o 
  16   9   0       15.21       10.72      3.26 o 
  17   9   0       31.49       37.88      4.38 o 
   0  10   0      203.64      203.03     14.16 o 
   1  10   0       17.83       37.55      5.54 o 
   2  10   0       27.01       20.19      4.03 o 
   3  10   0       78.42       82.28      6.04 o 
   4  10   0      168.13      165.42      9.48 o 
   5  10   0      214.18      192.71     10.25 o 
   6  10   0      162.87      162.30      9.47 o 
   7  10   0       73.81       77.34      6.63 o 
   8  10   0      267.18      243.27     11.45 o 
   9  10   0      190.48      190.76     10.03 o 
  10  10   0      107.50       83.90      6.63 o 
  11  10   0        1.27        5.26      2.36 o 
  12  10   0       56.91       57.57      5.17 o 
  13  10   0        4.77        0.81      1.72 o 
  14  10   0        4.73        2.44      1.67 o 
  15  10   0       32.95       41.40      3.86 o 
   1  11   0      137.74      136.68      8.47 o 
   2  11   0      261.32      258.19     11.64 o 
   3  11   0       80.80       95.77      7.34 o 
   4  11   0       83.67       88.69      6.86 o 
   5  11   0        5.56        6.24      2.54 o 
   6  11   0        1.96        3.69      2.58 o 
   7  11   0        2.52        2.21      2.22 o 
   8  11   0       42.12       47.37      4.90 o 
   9  11   0       44.95       48.11      4.98 o 
  10  11   0       22.68       19.79      3.26 o 
  11  11   0        1.32       -0.45      1.97 o 
  12  11   0        2.37        3.12      1.45 o 
  13  11   0        0.66        3.57      2.23 o 
   0  12   0       24.65       31.97      6.17 o 
   1  12   0       36.12       39.00      4.48 o 
   2  12   0      211.01      204.58     11.17 o 
   3  12   0      548.20      581.57     18.47 o 
   4  12   0       96.44       89.60      6.36 o 
   5  12   0        0.02       -1.44      2.07 o 
   6  12   0       12.67       10.07      2.45 o 
   7  12   0       12.71        9.68      2.37 o 
   8  12   0        6.57        5.69      2.10 o 
   9  12   0       10.69        5.47      1.67 o 
  10  12   0        0.09        3.04      1.63 o 
  11  12   0        5.57        3.68      2.76 o 
   1  13   0      273.61      311.35     15.26 o 
   2  13   0      127.36      157.74     27.68 o 
   3  13   0       34.27       41.10      5.79 o 
   4  13   0       44.74       42.71      3.63 o 
   5  13   0       11.32       15.21      2.08 o 
   6  13   0        7.08        6.60      1.48 o 
   7  13   0        0.20        2.06      1.31 o 
   8  13   0        3.99        4.77      2.72 o 
 -22   1   1       48.26       52.45      4.66 o 
 -21   1   1        3.49        4.36      2.20 o 
 -20   1   1       10.95        3.28      3.15 o 
 -19   1   1       25.06       28.13      7.59 o 
 -18   1   1      261.90      264.70     13.23 o 
 -17   1   1        0.41        0.65      2.39 o 
 -16   1   1      143.18      127.63      9.46 o 
 -15   1   1       67.84       61.66      5.68 o 
 -14   1   1     2209.23     2091.22     45.71 o 
 -13   1   1     2027.88     1931.50     33.40 o 
 -12   1   1      397.17      378.66     12.01 o 
 -11   1   1       46.26       64.95      4.94 o 
 -10   1   1      407.19      399.71     11.36 o 
  -9   1   1       81.58       93.03      5.70 o 
  -8   1   1       55.18       51.09      4.10 o 
  -7   1   1      426.99      406.01     10.26 o 
  -6   1   1     1427.52     1388.95     13.44 o 
  -5   1   1      795.34      681.75      6.74 o 
  -4   1   1     2090.84     1896.89     67.19 o 
  -3   1   1      562.71      504.83     15.10 o 
  -2   1   1    13819.41    12999.95     84.70 o 
  -1   1   1     1113.15     1212.83     21.41 o 
   0   1   1     1756.19     1791.19     42.37 o 
   1   1   1     2025.08     1720.89     32.12 o 
   2   1   1     1897.02     1918.53     17.58 o 
   3   1   1     1624.00     1852.16     19.41 o 
   4   1   1     6111.15     5643.80     74.16 o 
   5   1   1        0.77        2.72      1.31 o 
   6   1   1      580.73      582.45     11.99 o 
   7   1   1       51.76       51.14      3.59 o 
   8   1   1      779.55      843.43     15.41 o 
   9   1   1      449.15      544.33     14.34 o 
  10   1   1        9.44       10.21      2.22 o 
  11   1   1       95.99      101.68      9.33 o 
  12   1   1       56.89       49.30      7.17 o 
  13   1   1        0.05       -0.27      2.75 o 
  14   1   1       74.08       63.78      6.83 o 
  15   1   1        4.86        3.88      2.54 o 
  16   1   1      404.55      409.46     16.60 o 
  17   1   1     2074.27     2164.76     46.82 o 
  18   1   1      337.85      363.04     15.06 o 
  19   1   1       35.25       53.81      6.99 o 
  20   1   1        3.39        1.53      2.96 o 
  21   1   1       28.75       24.85      3.55 o 
  22   1   1       22.56       25.44      2.90 o 
 -22   2   1        6.36        9.75      4.71 o 
 -21   2   1       28.24       31.20      5.18 o 
 -20   2   1       18.10       15.23      4.81 o 
 -19   2   1       31.08       26.30      4.36 o 
 -18   2   1       21.23       16.77      4.89 o 
 -17   2   1        0.02       -0.33      2.77 o 
 -16   2   1      158.71      173.82     11.03 o 
 -15   2   1     3048.66     2955.17     44.32 o 
 -14   2   1      372.41      368.89     15.59 o 
 -13   2   1        3.49        5.98      2.69 o 
 -12   2   1      919.41      898.76     18.75 o 
 -11   2   1        5.41        5.96      1.80 o 
 -10   2   1     1036.80     1139.72     18.88 o 
  -9   2   1       91.35      115.69      5.78 o 
  -8   2   1       97.71       88.27      4.77 o 
  -7   2   1       72.54       96.94      4.71 o 
  -6   2   1        4.85        2.63      1.24 o 
  -5   2   1     1237.04     1197.61     11.93 o 
  -4   2   1    11177.56    10936.92     57.46 o 
  -3   2   1     8618.27     8695.41    164.58 o 
  -2   2   1       21.05        7.44      1.39 o 
  -1   2   1      928.94     1095.93     12.07 o 
   0   2   1     1037.51      895.57     24.12 o 
   1   2   1    39868.76    44500.20    103.40 o 
   2   2   1    16775.07    15310.48     55.84 o 
   3   2   1      873.20      864.92     23.89 o 
   4   2   1     4206.94     4014.37     32.39 o 
   5   2   1     3863.88     3413.90     35.48 o 
   6   2   1     1556.63     1564.70     33.92 o 
   7   2   1     1875.38     2082.57     41.20 o 
   8   2   1      356.92      304.38     10.62 o 
   9   2   1      159.46      200.31      9.20 o 
  10   2   1      372.37      363.98     12.98 o 
  11   2   1        4.84       10.59      2.53 o 
  12   2   1       18.32       14.23      6.80 o 
  13   2   1       86.79       96.81     10.05 o 
  14   2   1        8.43        8.44      5.95 o 
  15   2   1      337.20      300.05     14.27 o 
  16   2   1      334.06      329.08     15.10 o 
  17   2   1        1.17       -0.52      3.00 o 
  18   2   1       27.05       18.21      4.07 o 
  19   2   1      574.81      596.49     18.16 o 
  20   2   1       30.57       40.36      4.12 o 
  21   2   1       27.53       32.20      3.67 o 
  22   2   1       30.31       34.11      6.02 o 
 -22   3   1        1.44       -1.81      1.81 o 
 -21   3   1        0.04        4.61      2.89 o 
 -20   3   1       21.70       28.21      4.39 o 
 -19   3   1        9.02       14.26      3.40 o 
 -18   3   1       17.76       17.66      4.68 o 
 -17   3   1       67.48       62.38      6.96 o 
 -16   3   1        0.92       -1.39      2.75 o 
 -15   3   1       18.01       29.63      6.36 o 
 -14   3   1      770.36      739.88     19.26 o 
 -13   3   1       60.54       70.58      6.82 o 
 -12   3   1       14.72        9.17      3.21 o 
 -11   3   1      137.79      127.98      6.96 o 
 -10   3   1     1230.59     1299.17     21.06 o 
  -9   3   1      347.38      401.91     11.16 o 
  -8   3   1      120.34      131.54      6.08 o 
  -7   3   1       95.21       79.43      4.61 o 
  -6   3   1      622.50      598.54     11.95 o 
  -5   3   1      154.52      172.11      5.92 o 
  -4   3   1     5415.66     5225.41     76.07 o 
  -3   3   1    13146.86    12509.22    124.13 o 
  -2   3   1     1343.06     1232.45     12.76 o 
  -1   3   1      569.04      573.11     37.29 o 
   0   3   1    10497.57    14982.47    362.45 o 
   1   3   1    12793.39    12865.37    271.74 o 
   2   3   1     6322.23     6257.54     38.19 o 
   3   3   1      779.94      737.80      8.99 o 
   4   3   1      127.56      106.67      4.60 o 
   5   3   1      432.66      490.06      8.70 o 
   6   3   1      591.68      585.40     15.02 o 
   7   3   1     2556.96     2577.91     30.65 o 
   8   3   1      108.41       92.59      6.33 o 
   9   3   1        5.75        4.77      2.23 o 
  10   3   1        0.32       -0.21      2.21 o 
  11   3   1       63.83       54.52      5.74 o 
  12   3   1        0.11        3.79      2.38 o 
  13   3   1      103.52       89.65      9.78 o 
  14   3   1      331.13      322.31     14.00 o 
  15   3   1      169.02      165.08     10.79 o 
  16   3   1       32.03       40.73      5.45 o 
  17   3   1       11.94        9.97      3.01 o 
  18   3   1      320.64      329.97     14.30 o 
  19   3   1       16.59       10.36      2.41 o 
  20   3   1        4.28        4.92      1.99 o 
  21   3   1      210.55      229.81      7.46 o 
 -21   4   1       11.96       12.91      3.33 o 
 -20   4   1        7.27       14.95      3.53 o 
 -19   4   1       30.65       26.50      4.34 o 
 -18   4   1        0.59        0.98      2.49 o 
 -17   4   1      189.36      198.78     11.98 o 
 -16   4   1       87.65       93.85      8.50 o 
 -15   4   1      112.86       96.90      8.53 o 
 -14   4   1       27.10       25.37      3.70 o 
 -13   4   1      200.34      191.12     13.87 o 
 -12   4   1        0.02       -0.52      5.28 o 
 -11   4   1      169.08      152.67      9.01 o 
 -10   4   1      213.91      202.68     10.10 o 
  -9   4   1      779.99      760.73     23.75 o 
  -8   4   1        6.57        8.58      2.39 o 
  -7   4   1      105.61       86.85      5.89 o 
  -6   4   1     1612.36     1470.07     22.57 o 
  -5   4   1      293.41      277.87      9.41 o 
  -4   4   1     2140.10     2178.42     19.37 o 
  -3   4   1       46.73       55.51      2.85 o 
  -2   4   1     1075.27     1076.91     11.39 o 
  -1   4   1      544.39      557.43     23.72 o 
   0   4   1      313.63      321.61     13.57 o 
   1   4   1      450.98      465.71      7.31 o 
   2   4   1      323.97      378.58      6.78 o 
   3   4   1       49.77       48.73      3.39 o 
   4   4   1        2.40        3.15      1.45 o 
   5   4   1     2786.05     2799.68     34.93 o 
   6   4   1      399.80      382.55     12.39 o 
   7   4   1      321.48      284.40     13.37 o 
   8   4   1      575.23      581.31     20.03 o 
   9   4   1        8.03       16.54      4.18 o 
  10   4   1      217.90      208.13     15.92 o 
  11   4   1        6.64       -1.43      3.32 o 
  12   4   1       20.32       10.81      3.13 o 
  13   4   1       23.67       29.01      4.07 o 
  14   4   1       53.68       43.43      6.96 o 
  15   4   1      154.19      133.78     11.24 o 
  16   4   1      110.13      118.55      8.00 o 
  17   4   1      278.49      284.53     12.05 o 
  18   4   1        0.08       -0.16      2.29 o 
  19   4   1      129.53      150.73      7.75 o 
  20   4   1       17.61       14.95      2.66 o 
  21   4   1        1.72        7.82      1.97 o 
 -21   5   1        0.29       -0.36      1.77 o 
 -20   5   1       37.95       45.70      4.46 o 
 -19   5   1        0.03        0.55      3.84 o 
 -18   5   1        8.54       10.71      3.06 o 
 -17   5   1       23.26       21.48      5.56 o 
 -16   5   1      316.45      284.94     14.27 o 
 -15   5   1        0.71       -0.78      2.71 o 
 -14   5   1      209.14      189.10     10.19 o 
 -13   5   1        5.67        5.42      2.59 o 
 -12   5   1        3.32        2.26      3.58 o 
 -11   5   1      694.52      666.78     41.42 o 
 -10   5   1       84.18       89.29      7.21 o 
  -9   5   1      786.88      721.17     19.46 o 
  -8   5   1        5.32       18.57      3.41 o 
  -7   5   1        5.00        3.77      2.42 o 
  -6   5   1     2260.21     2344.93     27.16 o 
  -5   5   1      355.77      419.55     13.18 o 
  -4   5   1      122.05      162.42      5.46 o 
  -3   5   1      539.57      572.86      9.18 o 
  -2   5   1      884.29      941.61     20.79 o 
  -1   5   1      416.67      413.82      8.38 o 
   0   5   1       56.41       81.56      3.50 o 
   1   5   1      242.34      266.92      9.76 o 
   2   5   1     1111.88     1122.31     16.60 o 
   3   5   1     1421.11     1452.16     19.93 o 
   4   5   1      612.95      594.55     12.53 o 
   5   5   1     1600.32     1647.99     21.49 o 
   6   5   1      390.81      445.98     17.24 o 
   7   5   1        0.02        4.51      2.41 o 
   8   5   1      194.89      186.86     12.28 o 
   9   5   1       70.72       76.12      8.41 o 
  10   5   1       16.76       26.73      6.03 o 
  11   5   1        1.27       -2.08      4.05 o 
  12   5   1       91.86       95.64      7.84 o 
  13   5   1      475.90      456.21     21.62 o 
  14   5   1        5.32        4.92      5.43 o 
  15   5   1        0.28        2.28      2.83 o 
  16   5   1        7.21        3.02      2.26 o 
  17   5   1       14.93       15.30      3.17 o 
  18   5   1        5.70        5.99      2.41 o 
  19   5   1       11.39       10.52      2.46 o 
  20   5   1       21.57       20.72      2.77 o 
 -20   6   1      175.76      205.98     10.81 o 
 -19   6   1       86.06      103.59      5.77 o 
 -18   6   1       34.99       40.66      4.15 o 
 -17   6   1       19.77       24.90      4.40 o 
 -16   6   1       17.27       17.93      3.88 o 
 -15   6   1        3.37        4.36      3.65 o 
 -14   6   1       38.93       28.97      4.13 o 
 -13   6   1        0.81        1.50      2.79 o 
 -12   6   1       60.24       76.62      6.34 o 
 -11   6   1      251.79      248.35     41.24 o 
 -10   6   1       10.90        9.55      2.93 o 
  -9   6   1      115.81      115.04      7.21 o 
  -8   6   1      102.35       92.67      6.38 o 
  -7   6   1       20.28       17.42      3.02 o 
  -6   6   1       93.21      102.38      5.42 o 
  -5   6   1       72.60       68.31      4.40 o 
  -4   6   1       13.91       17.25      2.22 o 
  -3   6   1      108.20       98.67      4.63 o 
  -2   6   1        8.50       10.77      1.76 o 
  -1   6   1      128.02      142.65      5.94 o 
   0   6   1       57.49       55.09      3.62 o 
   1   6   1      681.57      633.64     15.99 o 
   2   6   1     2192.88     2143.24     77.47 o 
   3   6   1       17.62       20.55      2.80 o 
   4   6   1      590.16      527.82     13.42 o 
   5   6   1      979.20      968.27     18.06 o 
   6   6   1      234.41      265.51     11.86 o 
   7   6   1      135.88      150.79      9.22 o 
   8   6   1        2.59        4.28      2.54 o 
   9   6   1        0.40        2.11      2.87 o 
  10   6   1       39.67       31.82      5.17 o 
  11   6   1       89.59       74.78      5.10 o 
  12   6   1      230.60      221.36     12.50 o 
  13   6   1       51.55       50.47      9.64 o 
  14   6   1        0.01        5.50      4.48 o 
  15   6   1        4.39        6.17      3.78 o 
  16   6   1       52.37       54.46      6.30 o 
  17   6   1       10.12        9.04      2.80 o 
  18   6   1       10.80       13.70      3.13 o 
  19   6   1        1.06       -0.85      1.68 o 
  20   6   1        0.89       -1.81      1.81 o 
 -19   7   1        2.35        3.01      2.91 o 
 -18   7   1       20.66       12.77      2.78 o 
 -17   7   1       10.27       12.21      2.69 o 
 -16   7   1        7.67        8.67      2.29 o 
 -15   7   1       12.58        6.54      3.66 o 
 -14   7   1       33.86       37.92      4.22 o 
 -13   7   1        0.18        0.17      2.10 o 
 -12   7   1       48.27       51.38      5.47 o 
 -11   7   1       63.42       69.77      7.10 o 
 -10   7   1      952.79      878.25     24.25 o 
  -9   7   1      927.90      855.08     20.13 o 
  -8   7   1       61.26       66.28      5.71 o 
  -7   7   1      727.06      717.04     17.63 o 
  -6   7   1      136.95      126.29      6.39 o 
  -5   7   1      849.25      927.30     22.75 o 
  -4   7   1     1363.03     1429.52     30.36 o 
  -3   7   1      208.34      234.84      9.36 o 
  -2   7   1      109.20       86.44      5.66 o 
  -1   7   1       61.85       74.07      5.12 o 
   0   7   1        9.55        5.49      2.66 o 
   1   7   1      626.16      690.20     17.46 o 
   2   7   1      259.66      257.21     12.23 o 
   3   7   1        8.82        3.25      2.21 o 
   4   7   1       13.38       10.28      2.00 o 
   5   7   1       21.85       26.79      3.49 o 
   6   7   1      126.36       99.67      6.71 o 
   7   7   1        4.67        6.36      2.46 o 
   8   7   1       25.39       23.88      4.54 o 
   9   7   1       80.03       83.89      5.95 o 
  10   7   1       35.17       26.69      5.06 o 
  11   7   1       66.12       79.40      7.78 o 
  12   7   1       72.89       60.01      6.85 o 
  13   7   1       20.18       16.12      4.04 o 
  14   7   1      101.06       97.40     10.22 o 
  15   7   1        0.05       -0.18      3.45 o 
  16   7   1        7.92        5.07      2.91 o 
  17   7   1        3.50        3.56      2.12 o 
  18   7   1       18.68       19.59      2.73 o 
  19   7   1        0.10       -0.56      2.10 o 
 -18   8   1       47.91       40.36      5.14 o 
 -17   8   1       15.49       20.69      5.50 o 
 -16   8   1        1.06       -0.39      2.62 o 
 -15   8   1       31.08       37.57      4.96 o 
 -14   8   1        1.91        0.15      2.32 o 
 -13   8   1       15.00       15.62      3.99 o 
 -12   8   1       45.43       38.71      4.05 o 
 -11   8   1        0.00       -2.63      2.68 o 
 -10   8   1       15.00       18.76      3.44 o 
  -9   8   1      250.41      255.39     13.56 o 
  -8   8   1       58.83       49.72      5.23 o 
  -7   8   1     1526.52     1421.29     19.75 o 
  -6   8   1       98.25       95.34      6.72 o 
  -5   8   1       99.28       88.72      6.30 o 
  -4   8   1      263.83      249.50     11.99 o 
  -3   8   1      338.21      325.68     14.51 o 
  -2   8   1       27.23       22.59      4.63 o 
  -1   8   1       28.55       17.85      3.43 o 
   0   8   1      133.26      116.02     10.02 o 
   1   8   1        0.95        0.43      2.39 o 
   2   8   1       26.58       30.88      5.93 o 
   3   8   1       46.14       41.12      5.03 o 
   4   8   1      724.46      676.45     20.33 o 
   5   8   1       37.69       32.30      4.66 o 
   6   8   1      132.57      111.76      8.66 o 
   7   8   1      274.02      274.50      8.30 o 
   8   8   1       23.07       22.23      3.61 o 
   9   8   1      161.50      130.45      9.74 o 
  10   8   1        0.04        1.33      2.80 o 
  11   8   1      171.70      151.66     10.51 o 
  12   8   1       93.73       98.67      8.56 o 
  13   8   1      149.02      153.29     10.27 o 
  14   8   1        4.58        4.96      2.88 o 
  15   8   1       81.51       74.63      6.91 o 
  16   8   1        4.06        4.13      2.72 o 
  17   8   1        2.72       -1.67      1.90 o 
  18   8   1        2.58        1.29      1.71 o 
 -17   9   1      143.70      159.49      8.35 o 
 -16   9   1       17.35       17.86      3.83 o 
 -15   9   1       65.57       79.30      6.35 o 
 -14   9   1       46.24       46.00      4.58 o 
 -13   9   1        0.48        2.12      2.14 o 
 -12   9   1       16.58       14.64      2.98 o 
 -11   9   1       52.02       49.31      5.33 o 
 -10   9   1        1.93        3.84      2.61 o 
  -9   9   1      145.11      141.87      8.77 o 
  -8   9   1        2.69        6.12      2.42 o 
  -7   9   1       39.78       32.58      4.30 o 
  -6   9   1      428.76      417.53     12.95 o 
  -5   9   1       85.31       87.20      6.81 o 
  -4   9   1       20.15       23.88      3.60 o 
  -3   9   1       43.83       42.27      3.75 o 
  -2   9   1       20.82       15.16      2.59 o 
  -1   9   1       27.47       21.48      4.04 o 
   0   9   1       57.38       54.08      5.33 o 
   1   9   1      141.02      132.50      8.36 o 
   2   9   1       50.01       51.65      4.61 o 
   3   9   1        5.93        3.57      1.74 o 
   4   9   1      109.55      105.98      6.59 o 
   5   9   1        3.71        5.48      2.27 o 
   6   9   1      257.74      251.97     11.64 o 
   7   9   1       12.04       15.57      3.13 o 
   8   9   1      192.59      171.60      9.73 o 
   9   9   1      101.20       99.64      8.90 o 
  10   9   1       13.13        8.37      2.93 o 
  11   9   1       22.84       28.45      4.80 o 
  12   9   1       10.53       14.99      3.80 o 
  13   9   1        1.56        1.28      3.44 o 
  14   9   1       24.17       19.88      3.82 o 
  15   9   1       16.40       18.82      2.89 o 
  16   9   1       25.03       17.08      2.47 o 
  17   9   1       23.59       31.63      3.94 o 
 -15  10   1       34.70       32.59      4.19 o 
 -14  10   1        0.01       -1.75      1.75 o 
 -13  10   1        2.05       -0.22      2.26 o 
 -12  10   1       10.11        9.49      2.53 o 
 -11  10   1       33.18       26.19      3.18 o 
 -10  10   1        0.10       -2.27      2.27 o 
  -9  10   1       19.45       19.45      3.51 o 
  -8  10   1       34.25       33.04      4.48 o 
  -7  10   1      532.75      488.85     16.20 o 
  -6  10   1       33.26       36.78      4.93 o 
  -5  10   1       29.10       25.81      4.07 o 
  -4  10   1       30.10       26.36      4.12 o 
  -3  10   1      155.55      153.08      9.00 o 
  -2  10   1      388.03      368.35     16.06 o 
  -1  10   1      341.35      335.20     15.31 o 
   0  10   1        8.07       10.96      4.26 o 
   1  10   1       76.41       51.81      6.29 o 
   2  10   1       39.55       50.64      4.77 o 
   3  10   1      326.23      296.66     11.20 o 
   4  10   1      409.67      385.96     12.88 o 
   5  10   1       37.73       41.29      4.34 o 
   6  10   1       74.23       63.92      5.55 o 
   7  10   1       19.30       12.18      2.68 o 
   8  10   1      320.45      313.19     12.90 o 
   9  10   1       13.50        7.81      3.42 o 
  10  10   1       50.60       40.97      4.82 o 
  11  10   1       50.71       37.66      4.46 o 
  12  10   1       26.53       10.13      2.72 o 
  13  10   1       63.26       65.14      5.06 o 
  14  10   1        0.27        2.65      1.38 o 
  15  10   1       42.66       49.72      5.12 o 
 -14  11   1        0.16       -2.08      2.35 o 
 -13  11   1        2.27        0.26      2.18 o 
 -12  11   1        0.96       -0.78      1.92 o 
 -11  11   1       30.75       32.21      3.91 o 
 -10  11   1       18.98       17.74      2.94 o 
  -9  11   1       87.38       83.52      6.23 o 
  -8  11   1       14.60       14.35      3.17 o 
  -7  11   1        0.82       -0.51      2.24 o 
  -6  11   1       11.84       10.68      2.74 o 
  -5  11   1      174.43      176.70      9.54 o 
  -4  11   1        0.00        0.47      2.06 o 
  -3  11   1        2.36        0.52      2.29 o 
  -2  11   1        3.57        5.68      3.03 o 
  -1  11   1       20.31       24.83      4.75 o 
   0  11   1       13.72       15.94      3.87 o 
   1  11   1        0.56        1.62      2.33 o 
   2  11   1      178.13      183.24     11.56 o 
   3  11   1       92.36      107.73      6.76 o 
   4  11   1       10.79        6.50      2.15 o 
   5  11   1       88.67       80.82      5.81 o 
   6  11   1       17.95       18.25      3.11 o 
   7  11   1       89.22       83.57      6.55 o 
   8  11   1       67.50       67.74      5.90 o 
   9  11   1       60.81       65.97      6.01 o 
  10  11   1        7.86        4.51      2.15 o 
  11  11   1        5.61        4.95      2.45 o 
  12  11   1       16.73       25.21      2.72 o 
  13  11   1        9.35        7.89      1.61 o 
 -11  12   1        3.40        5.83      2.33 o 
 -10  12   1        2.30        1.81      1.78 o 
  -9  12   1       93.68       74.04      4.73 o 
  -8  12   1        4.39        4.86      2.04 o 
  -7  12   1       84.46       82.35      5.66 o 
  -6  12   1        0.75        0.03      1.94 o 
  -5  12   1        0.34        3.15      2.41 o 
  -4  12   1       54.51       38.36      4.30 o 
  -3  12   1       16.41       16.99      3.87 o 
  -2  12   1       56.34       87.92     11.75 o 
  -1  12   1      234.96      270.77     11.23 o 
   0  12   1      159.14      157.03     12.27 o 
   1  12   1       17.77       22.25      5.15 o 
   2  12   1      185.43      209.88     11.37 o 
   3  12   1      238.45      241.99     12.13 o 
   4  12   1       72.23       65.82      4.81 o 
   5  12   1       12.27        8.58      2.35 o 
   6  12   1       41.49       46.43      4.48 o 
   7  12   1       24.00       25.56      3.47 o 
   8  12   1        1.54        1.14      1.95 o 
   9  12   1        1.17        1.13      1.64 o 
  10  12   1        0.63       -0.44      1.48 o 
  11  12   1        4.34        0.85      1.63 o 
  -7  13   1       19.49       19.21      2.61 o 
  -6  13   1        1.79       -0.25      1.83 o 
  -5  13   1        0.05        2.26      1.49 o 
  -4  13   1       23.10       21.73      2.81 o 
  -3  13   1        2.55        3.01      2.37 o 
  -2  13   1       92.42      162.94     10.73 o 
  -1  13   1      298.15      311.29     11.89 o 
   0  13   1        0.81        1.23      3.27 o 
   1  13   1        1.93        4.07      2.47 o 
   2  13   1       16.75        8.97      2.33 o 
   3  13   1       94.33       87.50      7.90 o 
   4  13   1        8.49        7.54      3.13 o 
   5  13   1       44.82       56.51      4.77 o 
   6  13   1       77.01       68.41      4.99 o 
   7  13   1        6.66        1.43      1.51 o 
 -22   0   2       37.08       35.60      6.92 o 
 -21   0   2      107.33      104.89     13.45 o 
 -20   0   2       18.01       24.67      5.43 o 
 -19   0   2      132.02      132.98     17.23 o 
 -18   0   2        0.25        0.24      4.61 o 
 -17   0   2       96.19       70.66     13.82 o 
 -16   0   2       88.15       94.24     15.22 o 
 -15   0   2       40.24       41.59      6.80 o 
 -14   0   2      310.66      300.80     16.70 o 
 -13   0   2        1.83        4.43      4.31 o 
 -12   0   2       10.04       13.19      5.28 o 
 -11   0   2       44.25       42.34      5.98 o 
 -10   0   2      367.14      387.00     15.97 o 
  -9   0   2     9193.81     9826.52     75.04 o 
  -8   0   2    10784.91    11355.03     59.23 o 
  -7   0   2      339.51      293.22      8.22 o 
  -6   0   2      806.83      804.58     17.69 o 
  -5   0   2       36.54       52.38      2.92 o 
  -4   0   2     1390.07     1338.51     18.86 o 
  -3   0   2     9707.82     8829.16     54.21 o 
  -2   0   2      243.27      239.25      8.98 o 
  -1   0   2     1618.36     1311.51     51.28 o 
   0   0   2     1060.54     1015.74     13.84 o 
   1   0   2        1.02       10.00      1.16 o 
   2   0   2      431.18      604.93     14.48 o 
   3   0   2     5061.23     4599.85     30.38 o 
   4   0   2     5567.09     5873.83     44.89 o 
   5   0   2      729.14      584.63     14.83 o 
   6   0   2      152.55      136.99     10.85 o 
   7   0   2     4143.62     4118.92     63.91 o 
   8   0   2      519.95      510.28     15.69 o 
   9   0   2      625.33      702.01     30.71 o 
  10   0   2      253.67      309.72     15.25 o 
  11   0   2       35.64       43.70      6.36 o 
  12   0   2       14.04       15.54      4.24 o 
  13   0   2       95.90       94.32     10.01 o 
  14   0   2      239.18      203.02     14.60 o 
  15   0   2       10.99       12.20      7.28 o 
  16   0   2      251.41      253.12     22.64 o 
  17   0   2       36.54       33.79      8.44 o 
  18   0   2      488.86      460.00     28.92 o 
  19   0   2      583.03      608.71     31.48 o 
  20   0   2      977.38     1022.05     37.24 o 
  21   0   2      327.30      354.27     19.26 o 
  22   0   2      110.64      134.43     11.11 o 
 -22   1   2        2.32        7.16      2.32 o 
 -21   1   2        2.69        1.87      2.23 o 
 -20   1   2       19.47       18.29      4.05 o 
 -19   1   2       12.05        6.78      4.15 o 
 -18   1   2       19.59       23.24      7.92 o 
 -17   1   2       47.88       51.54      8.12 o 
 -16   1   2      153.38      129.12     12.69 o 
 -15   1   2        0.11        1.97      2.31 o 
 -14   1   2      210.79      215.86     11.45 o 
 -13   1   2     1396.53     1391.13     26.37 o 
 -12   1   2        2.12        4.82      2.14 o 
 -11   1   2      179.45      206.98      8.66 o 
 -10   1   2       21.72       25.05      2.96 o 
  -9   1   2      692.26      746.75     14.24 o 
  -8   1   2     3607.37     3726.05     49.69 o 
  -7   1   2     1037.79     1123.44     16.77 o 
  -6   1   2      110.58       98.82      3.42 o 
  -5   1   2       99.44       94.07      3.19 o 
  -4   1   2     2135.34     2150.21     32.00 o 
  -3   1   2     5548.22     5208.88     36.16 o 
  -2   1   2     8844.40     8288.81     35.32 o 
  -1   1   2     3828.94     3766.21     26.27 o 
   0   1   2        7.44       36.67      1.91 o 
   1   1   2      460.95      300.23      9.87 o 
   2   1   2    30811.40    29286.23    305.70 o 
   3   1   2     1410.91     1341.86     26.56 o 
   4   1   2      324.01      374.91      6.38 o 
   5   1   2      175.51      204.98      4.91 o 
   6   1   2      702.48      652.50     10.64 o 
   7   1   2      649.12      727.40     19.76 o 
   8   1   2       77.77       93.21      5.12 o 
   9   1   2      272.63      263.71      9.16 o 
  10   1   2      491.75      474.46     17.74 o 
  11   1   2       14.78       12.29      3.40 o 
  12   1   2       96.82       96.69      9.81 o 
  13   1   2      190.99      161.12     10.65 o 
  14   1   2       13.66       13.28      3.09 o 
  15   1   2      154.52      153.42     12.45 o 
  16   1   2       82.06       68.98      8.53 o 
  17   1   2      102.68       97.89     10.04 o 
  18   1   2        0.13        0.25      3.56 o 
  19   1   2       37.37       40.95      6.16 o 
  20   1   2       85.09      101.78      8.50 o 
  21   1   2      138.47      151.18      7.54 o 
  22   1   2        0.53        5.96      3.18 o 
 -22   2   2       17.69       18.97      3.75 o 
 -21   2   2        2.64        1.83      1.77 o 
 -20   2   2       89.58       96.60     10.19 o 
 -19   2   2        9.28        8.67      4.42 o 
 -18   2   2       95.80      104.76     11.36 o 
 -17   2   2       37.38       32.30      5.55 o 
 -16   2   2      178.28      144.84     13.28 o 
 -15   2   2      257.46      267.10     13.91 o 
 -14   2   2       26.79       23.94      3.47 o 
 -13   2   2        0.06        0.68      1.93 o 
 -12   2   2      112.79      122.68      7.10 o 
 -11   2   2       79.00       91.27      5.24 o 
 -10   2   2       26.59       27.11      3.15 o 
  -9   2   2      296.26      302.29      9.36 o 
  -8   2   2      385.11      445.34     10.67 o 
  -7   2   2      617.52      596.07     10.29 o 
  -6   2   2     4051.14     3997.17     27.60 o 
  -5   2   2     3209.28     3096.13     21.38 o 
  -4   2   2      237.12      183.89      4.85 o 
  -3   2   2     4590.91     4743.19     34.67 o 
  -2   2   2    12301.45    12192.52    120.57 o 
  -1   2   2    10260.61    10329.91     33.79 o 
   0   2   2       71.89      105.60      6.54 o 
   1   2   2     2292.71     2354.27     59.07 o 
   2   2   2    15939.98    15238.22     87.16 o 
   3   2   2    15710.19    15372.88     64.66 o 
   4   2   2    19608.18    18574.98    197.15 o 
   5   2   2      700.54      602.28     15.73 o 
   6   2   2     1380.54     1316.28     87.98 o 
   7   2   2     7001.06     7265.89     78.44 o 
   8   2   2       56.86       66.88      5.29 o 
   9   2   2     2151.00     2273.69     32.56 o 
  10   2   2        8.63       10.15      2.52 o 
  11   2   2      108.71       98.71      7.39 o 
  12   2   2      294.67      328.55     17.88 o 
  13   2   2        0.37       -1.43      2.76 o 
  14   2   2       20.26       19.98      3.65 o 
  15   2   2       26.54       24.04      3.72 o 
  16   2   2      265.75      272.37     11.59 o 
  17   2   2        8.76        9.02      3.30 o 
  18   2   2      150.63      153.08     11.97 o 
  19   2   2       27.93       25.51      5.13 o 
  20   2   2       41.17       48.88      5.09 o 
  21   2   2        0.04        0.25      1.68 o 
 -22   3   2       13.75       13.84      4.50 o 
 -21   3   2       44.82       41.35      5.67 o 
 -20   3   2        5.50        7.83      2.95 o 
 -19   3   2      112.37      111.07     11.03 o 
 -18   3   2        8.73       10.67      4.69 o 
 -17   3   2       65.78       49.65     15.66 o 
 -16   3   2        0.34        2.28      3.24 o 
 -15   3   2      267.30      261.18     14.14 o 
 -14   3   2      622.91      580.42     20.16 o 
 -13   3   2     1021.43      979.71     34.34 o 
 -12   3   2      234.06      247.27     10.13 o 
 -11   3   2       14.67       11.47      2.34 o 
 -10   3   2       10.70       11.80      2.38 o 
  -9   3   2      509.68      548.08     13.09 o 
  -8   3   2      459.91      472.56     11.57 o 
  -7   3   2      115.39      122.83      5.04 o 
  -6   3   2     3021.86     3106.32     27.98 o 
  -5   3   2     4361.08     4304.80     44.24 o 
  -4   3   2     1590.70     1528.02     25.19 o 
  -3   3   2      716.90      784.19      8.35 o 
  -2   3   2     3062.76     3015.44     75.98 o 
  -1   3   2     6023.37     5826.66     55.68 o 
   0   3   2       73.99       99.45      5.69 o 
   1   3   2      613.67      564.15     15.33 o 
   2   3   2     6030.71     5996.17     45.24 o 
   3   3   2     7309.27     7445.80     76.60 o 
   4   3   2       80.51       79.73      5.08 o 
   5   3   2     2893.10     2978.81     29.52 o 
   6   3   2     1726.38     1911.11     24.34 o 
   7   3   2     2519.92     2804.99     31.37 o 
   8   3   2       47.41       29.61      3.88 o 
   9   3   2      385.50      405.07     15.34 o 
  10   3   2      588.98      570.57     17.82 o 
  11   3   2        1.87        1.70      2.04 o 
  12   3   2       98.36       93.21      7.81 o 
  13   3   2        1.10        0.69      4.54 o 
  14   3   2       35.80       40.66      5.43 o 
  15   3   2      172.87      156.62      9.02 o 
  16   3   2        0.69        1.70      2.78 o 
  17   3   2        2.27        1.92      2.88 o 
  18   3   2      533.86      572.23     19.87 o 
  19   3   2        0.00        0.65      2.40 o 
  20   3   2       88.82       87.21      6.21 o 
  21   3   2        1.06        1.36      1.53 o 
 -21   4   2       55.67       68.04      6.74 o 
 -20   4   2       13.86       17.33      4.23 o 
 -19   4   2       12.57        6.42      4.00 o 
 -18   4   2      351.84      347.22     19.94 o 
 -17   4   2        1.80        1.68      4.37 o 
 -16   4   2        0.00       -0.74      4.29 o 
 -15   4   2      182.60      158.98     11.18 o 
 -14   4   2      730.79      717.47     23.15 o 
 -13   4   2     4312.93     4213.65     50.76 o 
 -12   4   2        5.00        6.99      2.43 o 
 -11   4   2      313.14      315.62     13.28 o 
 -10   4   2        9.36        8.27      3.29 o 
  -9   4   2        0.76        2.01      2.27 o 
  -8   4   2      565.40      585.66     16.21 o 
  -7   4   2      573.20      568.16     18.45 o 
  -6   4   2        0.01        3.63      1.90 o 
  -5   4   2      806.96      780.53     17.02 o 
  -4   4   2      116.41      165.45      4.87 o 
  -3   4   2      981.68     1041.20     10.74 o 
  -2   4   2       21.69       24.55      1.79 o 
  -1   4   2     2637.53     4134.99    123.36 o 
   0   4   2       25.08       40.74      3.93 o 
   1   4   2       59.68       48.04      2.96 o 
   2   4   2      478.86      434.80      9.70 o 
   3   4   2     1014.70     1067.58     19.10 o 
   4   4   2     1213.07     1190.01     23.92 o 
   5   4   2     3419.73     3778.05     41.50 o 
   6   4   2      527.85      604.14     19.30 o 
   7   4   2      279.68      286.42     13.92 o 
   8   4   2     1042.48     1081.14     73.08 o 
   9   4   2      967.86      896.06     26.71 o 
  10   4   2       59.31       52.89      6.92 o 
  11   4   2       43.05       45.63      6.51 o 
  12   4   2       97.15       94.90      9.86 o 
  13   4   2       88.40       79.90      6.46 o 
  14   4   2      191.36      185.37     11.04 o 
  15   4   2       92.26       79.72      9.20 o 
  16   4   2       53.09       50.65      6.27 o 
  17   4   2      337.33      348.21     13.05 o 
  18   4   2      163.67      172.37      8.71 o 
  19   4   2       65.88       71.33      5.16 o 
  20   4   2        1.50        2.18      2.52 o 
  21   4   2       81.06      104.94      8.80 o 
 -21   5   2       17.54       28.71      6.41 o 
 -20   5   2        0.00        4.26      2.77 o 
 -19   5   2        8.34        6.52      3.32 o 
 -18   5   2      129.74      137.42     12.15 o 
 -17   5   2       47.81       46.60      7.74 o 
 -16   5   2       11.04        9.43      3.52 o 
 -15   5   2      389.65      387.49     16.71 o 
 -14   5   2       98.78       81.42      7.66 o 
 -13   5   2     1445.26     1352.60     26.20 o 
 -12   5   2      224.29      190.02     10.94 o 
 -11   5   2        0.00        0.49      2.49 o 
 -10   5   2      175.45      145.39      9.19 o 
  -9   5   2       89.47       62.77      6.04 o 
  -8   5   2     1356.78     1403.63     26.41 o 
  -7   5   2     4695.05     4545.54     45.66 o 
  -6   5   2      538.19      566.75     13.23 o 
  -5   5   2        3.63        4.14      1.20 o 
  -4   5   2     2127.83     2427.51     23.13 o 
  -3   5   2      165.37      173.45      5.60 o 
  -2   5   2       81.06       91.73      4.10 o 
  -1   5   2      197.07      221.15     17.64 o 
   0   5   2     1099.65     1362.39    122.58 o 
   1   5   2       56.64       66.45      3.53 o 
   2   5   2      685.43      761.62     12.70 o 
   3   5   2      360.65      387.83     10.39 o 
   4   5   2      278.00      294.96      9.28 o 
   5   5   2        7.15        6.55      2.20 o 
   6   5   2       20.00       14.35      3.04 o 
   7   5   2        0.00        0.52      2.96 o 
   8   5   2       20.06       20.54      4.59 o 
   9   5   2        0.43        3.52      4.51 o 
  10   5   2       31.20       37.65      6.52 o 
  11   5   2      569.08      525.36     22.99 o 
  12   5   2       13.21       13.42      3.08 o 
  13   5   2      117.99      108.16      9.11 o 
  14   5   2       12.36        4.83      3.46 o 
  15   5   2      271.91      265.53     16.42 o 
  16   5   2      403.49      390.96     16.18 o 
  17   5   2       57.79       60.05      6.39 o 
  18   5   2       13.61       10.30      3.02 o 
  19   5   2        0.09        1.11      2.40 o 
  20   5   2       20.39       22.51      3.32 o 
 -20   6   2       57.21       69.82      6.91 o 
 -19   6   2       14.52       12.79      3.72 o 
 -18   6   2        0.51        0.47      3.03 o 
 -17   6   2       12.42       11.06      3.44 o 
 -16   6   2       45.37       52.63      6.05 o 
 -15   6   2       55.57       64.09      8.04 o 
 -14   6   2      254.05      264.11     13.78 o 
 -13   6   2       38.07       37.39      3.84 o 
 -12   6   2      251.73      248.49     11.26 o 
 -11   6   2      731.22      736.47     21.85 o 
 -10   6   2        8.25        7.88      3.65 o 
  -9   6   2      140.40      134.80      9.21 o 
  -8   6   2      817.02      837.49     21.83 o 
  -7   6   2      641.37      670.01     16.04 o 
  -6   6   2      797.21      836.84     17.42 o 
  -5   6   2      246.32      254.98      8.46 o 
  -4   6   2      367.38      408.22     10.42 o 
  -3   6   2       34.29       20.97      2.27 o 
  -2   6   2      328.22      353.38      9.16 o 
  -1   6   2     2939.46     3137.73     58.66 o 
   0   6   2       47.98       76.82      6.73 o 
   1   6   2       84.73      113.93      7.00 o 
   2   6   2       14.68       26.96      2.83 o 
   3   6   2      173.74      197.63      7.29 o 
   4   6   2      692.48      647.72     17.64 o 
   5   6   2        7.05        6.98      2.75 o 
   6   6   2        2.61        6.30      2.25 o 
   7   6   2        0.73        1.63      2.10 o 
   8   6   2      181.54      161.58     10.10 o 
   9   6   2      262.92      250.62     12.91 o 
  10   6   2      503.06      493.74     18.46 o 
  11   6   2        6.28        5.87      2.78 o 
  12   6   2       24.17       24.52      3.73 o 
  13   6   2       90.93       67.10      8.78 o 
  14   6   2      160.11      130.40     31.18 o 
  15   6   2        0.58        5.59      3.55 o 
  16   6   2       55.93       63.75      6.61 o 
  17   6   2        4.18        4.44      2.90 o 
  18   6   2       17.41       21.76      3.65 o 
  19   6   2        8.67        8.18      2.30 o 
 -19   7   2       44.61       73.01      6.38 o 
 -18   7   2       17.84       20.03      3.07 o 
 -17   7   2       24.05       30.04      4.18 o 
 -16   7   2      139.77      150.48      9.54 o 
 -15   7   2        4.87        3.83      1.94 o 
 -14   7   2       24.42       21.67      2.88 o 
 -13   7   2        3.35        4.62      2.34 o 
 -12   7   2       74.93       84.28      5.85 o 
 -11   7   2     1171.02     1117.09     21.11 o 
 -10   7   2     1161.42     1048.27     20.27 o 
  -9   7   2       86.90       95.48      8.21 o 
  -8   7   2      372.14      355.60     14.92 o 
  -7   7   2       91.51      111.07     12.04 o 
  -6   7   2       58.86       60.90      6.02 o 
  -5   7   2      434.60      396.81     12.43 o 
  -4   7   2      415.29      441.22     11.71 o 
  -3   7   2      167.31      175.77      7.34 o 
  -2   7   2     1126.55     1276.13     19.56 o 
  -1   7   2      790.89      891.66     21.01 o 
   0   7   2       95.94      125.63     10.52 o 
   1   7   2       18.73       25.35      3.96 o 
   2   7   2        5.40        8.58      2.14 o 
   3   7   2       93.19       96.75      7.36 o 
   4   7   2        9.26        5.22      1.77 o 
   5   7   2       13.32       14.35      2.66 o 
   6   7   2      184.61      177.54      9.11 o 
   7   7   2       32.87       36.24      4.43 o 
   8   7   2       21.64       25.62      4.78 o 
   9   7   2       50.52       50.37      6.15 o 
  10   7   2      441.25      374.08     16.35 o 
  11   7   2        6.10        3.58      2.62 o 
  12   7   2        1.36       -0.13      2.27 o 
  13   7   2      115.46      106.18      8.72 o 
  14   7   2       37.39       40.68      9.32 o 
  15   7   2        2.08       -0.82      3.21 o 
  16   7   2        0.01       -2.92      2.92 o 
  17   7   2        3.46        4.07      2.42 o 
  18   7   2        2.10        1.36      2.16 o 
 -18   8   2       89.64      111.60     10.96 o 
 -17   8   2      130.11      151.62      7.72 o 
 -16   8   2      214.11      242.67     10.89 o 
 -15   8   2       69.88       56.89      5.03 o 
 -14   8   2        0.06        0.84      1.90 o 
 -13   8   2       17.79       14.70      2.79 o 
 -12   8   2        0.58       -1.76      2.26 o 
 -11   8   2       65.97       62.38      5.87 o 
 -10   8   2       88.83       98.09      6.47 o 
  -9   8   2      109.54      101.73      7.37 o 
  -8   8   2      203.06      204.97     10.28 o 
  -7   8   2       55.64       47.61      4.11 o 
  -6   8   2       16.46       21.85      4.93 o 
  -5   8   2      111.99      114.42      8.33 o 
  -4   8   2       28.94       25.42      4.08 o 
  -3   8   2       18.07       20.80      3.90 o 
  -2   8   2        1.53        0.67      2.47 o 
  -1   8   2       42.73       49.17      5.79 o 
   0   8   2        0.01        1.87      2.57 o 
   1   8   2       71.66       61.08      7.90 o 
   2   8   2      711.66      686.58     28.09 o 
   3   8   2       51.32       52.57      5.94 o 
   4   8   2       15.93       11.57      2.56 o 
   5   8   2        1.54        1.92      2.39 o 
   6   8   2        0.75        2.59      1.63 o 
   7   8   2      143.37      129.88      8.29 o 
   8   8   2        3.09        6.99      2.64 o 
   9   8   2      215.77      190.83     12.01 o 
  10   8   2       15.35        8.55      3.06 o 
  11   8   2       31.35       22.35      4.63 o 
  12   8   2      694.21      624.09     21.89 o 
  13   8   2       21.75       15.03      3.91 o 
  14   8   2      136.67      118.25      9.65 o 
  15   8   2        7.13       10.01      3.58 o 
  16   8   2        4.59        1.48      2.30 o 
  17   8   2        2.61        5.18      1.90 o 
 -16   9   2       91.85      106.74     11.15 o 
 -15   9   2      129.40      130.99      7.81 o 
 -14   9   2        1.59       -1.14      3.04 o 
 -13   9   2        0.00        0.25      2.36 o 
 -12   9   2        0.18       -2.52      2.52 o 
 -11   9   2        0.23        1.16      2.34 o 
 -10   9   2       44.11       48.46      6.08 o 
  -9   9   2      312.31      333.79     15.60 o 
  -8   9   2      142.12      134.22      9.91 o 
  -7   9   2       10.57       10.76      2.83 o 
  -6   9   2       20.52       12.69      2.51 o 
  -5   9   2       96.26       69.86      6.99 o 
  -4   9   2       43.83       40.79      5.68 o 
  -3   9   2       93.76       74.20      7.07 o 
  -2   9   2       32.23       29.02      4.07 o 
  -1   9   2       14.76       14.11      3.04 o 
   0   9   2      119.14      108.14      8.51 o 
   1   9   2      243.58      268.43     11.59 o 
   2   9   2       86.09      107.23      7.63 o 
   3   9   2        5.51       10.00      2.37 o 
   4   9   2        6.06        5.02      2.27 o 
   5   9   2       21.13       22.98      3.78 o 
   6   9   2        8.52       10.81      2.92 o 
   7   9   2       17.78       11.16      3.14 o 
   8   9   2      106.11      100.52      7.57 o 
   9   9   2       99.74       82.16      7.94 o 
  10   9   2       41.63       49.52      6.43 o 
  11   9   2        8.32        1.76      2.75 o 
  12   9   2        3.16        5.61      2.81 o 
  13   9   2        0.03        2.58      2.66 o 
  14   9   2       19.94       24.00      4.65 o 
  15   9   2       17.32       18.53      2.98 o 
  16   9   2       17.01       25.35      4.31 o 
 -15  10   2        0.02       -1.21      3.13 o 
 -14  10   2        7.38        4.42      2.76 o 
 -13  10   2        1.98       -0.66      2.22 o 
 -12  10   2       66.39       67.73      5.77 o 
 -11  10   2        0.65       -0.21      2.47 o 
 -10  10   2       20.73       21.58      4.10 o 
  -9  10   2       35.68       35.27      5.27 o 
  -8  10   2       52.37       48.06      7.93 o 
  -7  10   2       55.99       59.53      5.73 o 
  -6  10   2      311.02      334.03     15.26 o 
  -5  10   2       13.12        8.68      3.25 o 
  -4  10   2      152.98      138.19     10.33 o 
  -3  10   2      224.35      212.59     12.79 o 
  -2  10   2        0.37        1.34      2.66 o 
  -1  10   2      105.97      105.05     10.26 o 
   0  10   2      378.02      417.23     17.31 o 
   1  10   2      467.84      599.32     50.47 o 
   2  10   2       63.54       73.74      6.59 o 
   3  10   2      266.49      254.23     11.97 o 
   4  10   2      334.27      338.85     13.83 o 
   5  10   2        1.39       -0.20      2.24 o 
   6  10   2        0.53       -1.14      2.41 o 
   7  10   2       49.30       37.12      4.06 o 
   8  10   2       59.15       63.19      5.87 o 
   9  10   2        7.81        6.97      2.76 o 
  10  10   2       15.27       10.14      2.83 o 
  11  10   2        6.08        4.98      2.48 o 
  12  10   2       17.62       32.48      3.89 o 
  13  10   2        5.58        6.22      3.47 o 
  14  10   2       10.58        4.55      1.51 o 
  15  10   2        0.20        1.02      1.66 o 
 -13  11   2        0.09       -0.01      2.42 o 
 -12  11   2        1.61        2.22      2.08 o 
 -11  11   2       23.65       18.61      3.27 o 
 -10  11   2       10.72        9.12      2.79 o 
  -9  11   2        6.90        4.63      2.51 o 
  -8  11   2        0.50        1.72      2.71 o 
  -7  11   2       61.17       59.79      5.43 o 
  -6  11   2      121.58      119.96      7.71 o 
  -5  11   2        0.29        2.96      2.12 o 
  -4  11   2        4.78        6.67      2.40 o 
  -3  11   2        0.00        1.23      2.34 o 
  -2  11   2       18.19       22.20      4.77 o 
  -1  11   2      140.53      155.61     10.53 o 
   0  11   2      525.03      565.31     20.39 o 
   1  11   2      199.78      218.89     12.60 o 
   2  11   2        1.24       -0.33      2.78 o 
   3  11   2      177.26      188.51     10.03 o 
   4  11   2       22.20       25.99      3.89 o 
   5  11   2       17.70       13.72      2.93 o 
   6  11   2       31.75       24.72      3.39 o 
   7  11   2        0.84       -1.08      2.19 o 
   8  11   2        1.79        3.70      2.45 o 
   9  11   2       10.83       11.56      2.88 o 
  10  11   2        9.64        8.35      2.42 o 
  11  11   2        2.26        3.34      1.83 o 
  12  11   2       28.79       31.79      4.30 o 
 -11  12   2       11.96       10.33      3.39 o 
 -10  12   2       15.01        9.43      2.31 o 
  -9  12   2        2.19        3.20      2.01 o 
  -8  12   2        0.05        0.49      2.05 o 
  -7  12   2       97.44      103.36      7.31 o 
  -6  12   2      121.28      123.31      6.82 o 
  -5  12   2       37.62       39.15      4.21 o 
  -4  12   2       28.60       29.70      4.64 o 
  -3  12   2        1.23        2.12      2.60 o 
  -2  12   2       13.73       15.58      3.84 o 
  -1  12   2        8.39       16.83      4.22 o 
   0  12   2      334.48      362.37     14.97 o 
   1  12   2       31.43       27.95      5.78 o 
   2  12   2        8.95       14.15      4.78 o 
   3  12   2      145.99      160.69      8.51 o 
   4  12   2       65.60       70.07      5.68 o 
   5  12   2       14.44       21.23      3.34 o 
   6  12   2        0.23        3.34      2.45 o 
   7  12   2       53.58       54.62      5.43 o 
   8  12   2       20.10       24.34      3.03 o 
   9  12   2        0.52       -0.53      1.56 o 
  10  12   2       15.42       18.64      2.83 o 
  -7  13   2      106.98      106.78      5.87 o 
  -6  13   2        6.85        5.78      2.84 o 
  -5  13   2       21.54       26.07      3.19 o 
  -4  13   2        0.60        3.05      1.72 o 
  -3  13   2        2.30        1.85      1.99 o 
  -2  13   2       51.20       62.59      7.23 o 
  -1  13   2       53.15       69.21      5.70 o 
   0  13   2        4.56        9.19      3.53 o 
   1  13   2      177.16      192.20      9.28 o 
   2  13   2        4.59       10.42      3.23 o 
   3  13   2       21.13       22.69      3.26 o 
   4  13   2       19.14       16.36      3.68 o 
   5  13   2       30.11       29.71      3.44 o 
   6  13   2        0.32       -1.28      1.52 o 
   7  13   2        7.85        4.66      6.39 o 
 -22   1   3       94.23      137.70      6.08 o 
 -21   1   3        0.02        0.41      2.30 o 
 -20   1   3       10.01       22.53      4.24 o 
 -19   1   3       30.06       21.13      4.13 o 
 -18   1   3        0.47       -0.10      2.96 o 
 -17   1   3      198.08      197.69     12.89 o 
 -16   1   3       94.03      107.39      7.71 o 
 -15   1   3      304.85      279.55     12.23 o 
 -14   1   3       98.67      101.44      9.93 o 
 -13   1   3        1.31        4.68      4.34 o 
 -12   1   3        2.00        1.00      2.11 o 
 -11   1   3       62.90       62.98      4.97 o 
 -10   1   3      579.22      634.18     17.20 o 
  -9   1   3      277.78      244.51      8.49 o 
  -8   1   3     1283.00     1443.49     19.58 o 
  -7   1   3     1006.38     1044.42     11.32 o 
  -6   1   3      549.83      517.95      7.71 o 
  -5   1   3      108.82       93.47      3.20 o 
  -4   1   3       66.47       80.23      3.03 o 
  -3   1   3     2428.01     2162.05     14.74 o 
  -2   1   3     1671.83     1490.87     11.41 o 
  -1   1   3     1031.15      953.18     20.49 o 
   0   1   3     1647.78     1452.62     16.89 o 
   1   1   3      863.95      806.71      7.33 o 
   2   1   3     1866.95     1795.32     29.52 o 
   3   1   3       38.11       54.58      2.57 o 
   4   1   3      453.46      486.72      7.96 o 
   5   1   3      959.80     1092.01     12.00 o 
   6   1   3       41.86       46.87      3.35 o 
   7   1   3      173.74      174.85      8.04 o 
   8   1   3     2124.81     2373.91     38.33 o 
   9   1   3     2291.98     2274.37     38.49 o 
  10   1   3        1.89        8.46      2.23 o 
  11   1   3        3.66        3.98      2.66 o 
  12   1   3        0.25       -2.03      2.43 o 
  13   1   3        6.55        5.09      2.92 o 
  14   1   3        1.26        5.86      2.47 o 
  15   1   3      598.13      570.46     19.13 o 
  16   1   3      152.20      138.63      9.62 o 
  17   1   3       28.05       31.59      4.77 o 
  18   1   3       13.27       13.15      4.14 o 
  19   1   3       89.42       80.17      8.13 o 
  20   1   3       66.81       81.67      7.39 o 
  21   1   3       14.44       13.29      2.40 o 
 -22   2   3        0.26        0.22      1.98 o 
 -21   2   3        4.86        2.50      1.85 o 
 -20   2   3       10.74       11.55      2.81 o 
 -19   2   3        8.32       11.29      3.72 o 
 -18   2   3        9.91        8.06      4.61 o 
 -17   2   3       86.69       82.99     10.59 o 
 -16   2   3      860.54      814.98     23.17 o 
 -15   2   3        8.00        8.24      2.66 o 
 -14   2   3      207.58      197.18      9.95 o 
 -13   2   3        5.31        3.20      2.49 o 
 -12   2   3       25.07       14.10      2.90 o 
 -11   2   3       72.03       65.65      5.24 o 
 -10   2   3        5.66        3.54      2.13 o 
  -9   2   3       52.00       51.81      4.71 o 
  -8   2   3     1821.53     1947.56     36.79 o 
  -7   2   3     4411.82     4542.76     41.61 o 
  -6   2   3     1236.91     1241.19     14.37 o 
  -5   2   3     2693.42     2523.05     19.36 o 
  -4   2   3      207.99      215.59      5.34 o 
  -3   2   3       51.12       44.52      2.08 o 
  -2   2   3       21.00       18.28      1.29 o 
  -1   2   3      288.62      272.99      5.75 o 
   0   2   3        6.49        9.92      1.30 o 
   1   2   3     1794.33     1755.74     26.80 o 
   2   2   3      416.24      325.68      6.85 o 
   3   2   3      361.22      414.24      8.87 o 
   4   2   3      377.01      417.57     15.45 o 
   5   2   3      823.04      876.18     14.61 o 
   6   2   3     2456.84     2717.80     44.28 o 
   7   2   3        8.54        6.78      2.46 o 
   8   2   3       19.47       23.14      3.14 o 
   9   2   3      362.48      373.26     13.50 o 
  10   2   3      194.47      191.16     10.15 o 
  11   2   3       77.64       82.44      6.01 o 
  12   2   3       10.74        5.85      3.11 o 
  13   2   3       32.19       32.34      3.48 o 
  14   2   3        0.08        1.23      2.42 o 
  15   2   3       12.80       11.30      3.64 o 
  16   2   3       95.41      101.06      8.24 o 
  17   2   3        4.61        5.44      2.69 o 
  18   2   3      120.94      144.43     11.48 o 
  19   2   3      359.75      381.66     16.91 o 
  20   2   3      186.55      219.62      9.41 o 
  21   2   3        8.98        2.29      1.97 o 
 -22   3   3        0.41       -0.48      1.85 o 
 -21   3   3        0.47        1.95      2.06 o 
 -20   3   3        0.24        2.42      2.04 o 
 -19   3   3       38.01       42.13      5.57 o 
 -18   3   3        0.56       -0.41      3.98 o 
 -17   3   3      455.93      487.31     24.45 o 
 -16   3   3      407.84      365.79     32.12 o 
 -15   3   3      343.96      333.72     11.97 o 
 -14   3   3      489.53      480.26     14.20 o 
 -13   3   3      137.12      130.61     11.30 o 
 -12   3   3      729.63      722.77     17.78 o 
 -11   3   3      921.73      894.10     21.87 o 
 -10   3   3       17.75       19.78      3.41 o 
  -9   3   3      789.51      836.65     24.66 o 
  -8   3   3      515.24      493.08     12.31 o 
  -7   3   3     3690.69     3718.11     29.81 o 
  -6   3   3     1115.26     1222.30     17.55 o 
  -5   3   3      309.72      374.34      9.25 o 
  -4   3   3      232.64      277.81      7.49 o 
  -3   3   3     1364.40     1574.27     15.41 o 
  -2   3   3      920.34      959.83      9.02 o 
  -1   3   3       39.38       42.96      2.24 o 
   0   3   3      373.71      403.12      7.51 o 
   1   3   3      862.57      854.29     20.81 o 
   2   3   3      492.57      476.16     10.26 o 
   3   3   3      872.90      994.60     24.33 o 
   4   3   3      309.09      296.86     11.18 o 
   5   3   3      238.00      271.01     11.23 o 
   6   3   3     2863.05     2670.93    130.67 o 
   7   3   3      401.40      375.76     12.38 o 
   8   3   3       11.98        6.70      2.36 o 
   9   3   3       34.63       38.07      5.93 o 
  10   3   3      133.65      151.26     11.41 o 
  11   3   3        6.38        6.93      3.15 o 
  12   3   3        7.09        6.82      2.83 o 
  13   3   3       28.66       27.49      4.01 o 
  14   3   3       55.06       57.69      5.71 o 
  15   3   3       38.14       27.04      4.03 o 
  16   3   3      230.21      220.68     10.52 o 
  17   3   3      426.01      434.51     20.21 o 
  18   3   3       73.54       89.34      9.04 o 
  19   3   3      153.87      178.01      9.23 o 
  20   3   3      180.80      188.48     10.19 o 
  21   3   3      162.91      180.47     11.50 o 
 -21   4   3        2.20        0.86      1.69 o 
 -20   4   3      173.64      180.01     12.25 o 
 -19   4   3       78.63       86.48      9.80 o 
 -18   4   3        2.16        2.50      3.61 o 
 -17   4   3      182.38      179.92     14.98 o 
 -16   4   3       30.02       28.09      6.72 o 
 -15   4   3      337.84      327.75     13.69 o 
 -14   4   3      953.58      883.59     19.48 o 
 -13   4   3      160.64      173.46      7.78 o 
 -12   4   3      321.93      329.78     17.40 o 
 -11   4   3      460.11      411.70     18.90 o 
 -10   4   3      436.38      412.95     17.58 o 
  -9   4   3      528.76      532.75     16.27 o 
  -8   4   3     1583.19     1492.06     22.69 o 
  -7   4   3     2146.26     2098.62     25.82 o 
  -6   4   3      311.73      338.74     10.01 o 
  -5   4   3      118.68      118.36      8.00 o 
  -4   4   3     3489.04     3424.53     31.92 o 
  -3   4   3       69.92       64.27      3.14 o 
  -2   4   3      323.75      288.24      6.67 o 
  -1   4   3      309.11      339.02     12.68 o 
   0   4   3      394.48      422.24     13.86 o 
   1   4   3      193.40      201.63      6.49 o 
   2   4   3     1612.83     1618.89     19.37 o 
   3   4   3      490.16      516.35     11.01 o 
   4   4   3     5226.20     5472.68     53.43 o 
   5   4   3      150.19      144.69      9.53 o 
   6   4   3       64.95       76.86      7.44 o 
   7   4   3       33.52       37.32      5.67 o 
   8   4   3      243.91      219.20     13.20 o 
   9   4   3       37.86       49.00      6.63 o 
  10   4   3        7.22        6.84      6.03 o 
  11   4   3        0.75       -1.28      3.37 o 
  12   4   3        1.86       -1.96      1.96 o 
  13   4   3       35.08       28.42      4.18 o 
  14   4   3      196.85      161.14      9.33 o 
  15   4   3       49.48       39.70      5.38 o 
  16   4   3       34.52       28.77      4.80 o 
  17   4   3      290.11      273.92     12.86 o 
  18   4   3        4.82       11.07      3.42 o 
  19   4   3        2.74        7.83      3.62 o 
  20   4   3      146.29      164.08      8.91 o 
 -21   5   3        0.86        3.05      1.84 o 
 -20   5   3      154.45      187.77      8.84 o 
 -19   5   3        1.01       -1.56      3.00 o 
 -18   5   3       17.52       10.22      4.05 o 
 -17   5   3        6.58        3.17      4.04 o 
 -16   5   3       57.39       58.22      8.71 o 
 -15   5   3       62.14       66.19      9.42 o 
 -14   5   3      136.41      146.01      8.17 o 
 -13   5   3        0.06        2.85      2.68 o 
 -12   5   3      111.32      112.17      6.90 o 
 -11   5   3      474.23      436.62     20.22 o 
 -10   5   3       39.55       37.99      6.13 o 
  -9   5   3      706.67      679.10     44.62 o 
  -8   5   3      487.24      459.64     22.63 o 
  -7   5   3       98.68      101.86      7.42 o 
  -6   5   3      692.36      831.82     24.13 o 
  -5   5   3      104.55       96.25      6.88 o 
  -4   5   3       20.09       29.11      3.91 o 
  -3   5   3       54.74       32.48      2.98 o 
  -2   5   3        1.97        6.41      1.60 o 
  -1   5   3     2329.28     3008.43    236.81 o 
   0   5   3       55.29       82.77      5.69 o 
   1   5   3      176.84      154.87      6.06 o 
   2   5   3      391.51      423.39     10.00 o 
   3   5   3      451.07      587.27     13.49 o 
   4   5   3     2043.78     2128.14     40.94 o 
   5   5   3     3897.77     3730.56     42.22 o 
   6   5   3      266.29      285.16     12.12 o 
   7   5   3       13.58       12.36      3.22 o 
   8   5   3      166.17      167.41     12.17 o 
   9   5   3      106.44      131.39     11.32 o 
  10   5   3        0.14       -1.87      2.82 o 
  11   5   3       69.97       69.94      5.04 o 
  12   5   3        5.97        7.30      2.51 o 
  13   5   3       49.22       38.86      5.35 o 
  14   5   3      192.94      162.90     11.06 o 
  15   5   3       18.15       13.65      6.57 o 
  16   5   3       15.16       18.74      3.89 o 
  17   5   3       30.62       28.14      4.39 o 
  18   5   3       64.76       68.05      5.86 o 
  19   5   3       69.40       54.77      4.47 o 
  20   5   3       36.93       45.52      5.97 o 
 -20   6   3       24.34       27.58      4.51 o 
 -19   6   3        4.24       -0.27      2.28 o 
 -18   6   3       12.20       12.52      3.86 o 
 -17   6   3       18.23       12.18      7.32 o 
 -16   6   3       38.17       30.72      6.69 o 
 -15   6   3       70.64       81.12      9.93 o 
 -14   6   3      308.07      318.54     11.65 o 
 -13   6   3        3.48        6.44      2.40 o 
 -12   6   3     1124.09     1052.51     19.27 o 
 -11   6   3       20.46       20.92      3.87 o 
 -10   6   3      115.33       95.47     10.10 o 
  -9   6   3      661.21      640.97     24.74 o 
  -8   6   3      313.71      310.04     17.73 o 
  -7   6   3       18.52       12.86      3.05 o 
  -6   6   3        4.10       14.82      3.13 o 
  -5   6   3        0.01        0.59      2.46 o 
  -4   6   3      390.40      410.33     14.57 o 
  -3   6   3       11.44       18.59      2.84 o 
  -2   6   3      547.99      714.19     44.34 o 
  -1   6   3       44.41       80.83      5.68 o 
   0   6   3      955.01     1285.26     34.91 o 
   1   6   3     1036.02     1115.75     27.99 o 
   2   6   3       56.95       62.56      4.50 o 
   3   6   3     1281.65     1306.91     19.31 o 
   4   6   3      865.21      820.82     20.45 o 
   5   6   3      322.47      315.41     13.05 o 
   6   6   3        2.56        5.13      2.80 o 
   7   6   3       60.53       69.47      6.72 o 
   8   6   3        0.50        1.50      2.08 o 
   9   6   3      274.84      277.31     13.78 o 
  10   6   3       84.45       79.34      6.53 o 
  11   6   3      158.64      149.60      9.01 o 
  12   6   3      101.26       87.73      6.99 o 
  13   6   3      175.86      144.84     12.69 o 
  14   6   3       48.29       35.37      6.10 o 
  15   6   3       42.40       32.67      6.21 o 
  16   6   3       25.86       35.21      4.90 o 
  17   6   3       30.46       23.54      3.78 o 
  18   6   3       69.58       65.63      4.51 o 
  19   6   3       57.18       49.73      6.71 o 
 -19   7   3        0.09        0.31      1.86 o 
 -18   7   3        8.28       12.33      5.32 o 
 -17   7   3        0.03        2.79      3.99 o 
 -16   7   3      118.46      132.88     11.47 o 
 -15   7   3        8.41        9.86      2.52 o 
 -14   7   3      232.08      258.57     10.28 o 
 -13   7   3      351.40      348.46     12.24 o 
 -12   7   3      494.43      451.39     14.05 o 
 -11   7   3      604.55      570.57     15.65 o 
 -10   7   3      300.53      293.52     12.43 o 
  -9   7   3        8.28        4.65      3.20 o 
  -8   7   3      238.46      216.05     14.74 o 
  -7   7   3       97.53       95.75      9.72 o 
  -6   7   3        3.52        7.27      2.96 o 
  -5   7   3        2.88        4.79      2.07 o 
  -4   7   3       44.27       42.34      5.08 o 
  -3   7   3      113.40      137.22      7.61 o 
  -2   7   3      135.50      142.80      8.00 o 
  -1   7   3       98.47      127.00      8.65 o 
   0   7   3       34.11       55.47      7.31 o 
   1   7   3       45.40       76.34      5.73 o 
   2   7   3      272.57      303.76     12.26 o 
   3   7   3      391.59      409.78     15.13 o 
   4   7   3      336.28      322.60     11.89 o 
   5   7   3        5.65        8.34      2.39 o 
   6   7   3       28.12       33.81      4.14 o 
   7   7   3      366.23      335.03     12.93 o 
   8   7   3        1.52        3.48      2.31 o 
   9   7   3       21.50       16.05      3.90 o 
  10   7   3        4.53        9.46      2.97 o 
  11   7   3        0.09       -0.28      2.60 o 
  12   7   3       11.83        3.34      4.23 o 
  13   7   3       16.96       11.62      3.42 o 
  14   7   3       73.78       76.42      8.80 o 
  15   7   3       80.81       67.05      6.31 o 
  16   7   3       80.62       81.57      5.54 o 
  17   7   3       31.00       29.15      3.06 o 
  18   7   3        0.17       -1.53      1.53 o 
 -18   8   3      240.08      301.62     16.47 o 
 -17   8   3      128.31      132.42      7.31 o 
 -16   8   3       14.89       12.86      2.76 o 
 -15   8   3       30.79       21.80      3.72 o 
 -14   8   3       46.42       41.12      4.08 o 
 -13   8   3      138.04      163.06      9.07 o 
 -12   8   3       13.04       10.89      4.70 o 
 -11   8   3        4.50        5.97      3.57 o 
 -10   8   3       59.07       57.31      6.67 o 
  -9   8   3        0.73       -0.37      2.27 o 
  -8   8   3       67.43       68.82      5.52 o 
  -7   8   3       98.79      102.47      6.35 o 
  -6   8   3       19.56       20.05      3.11 o 
  -5   8   3       48.63       45.21      6.83 o 
  -4   8   3      111.48      111.97      8.72 o 
  -3   8   3       95.84      100.55      8.21 o 
  -2   8   3      238.62      261.93     28.90 o 
  -1   8   3       29.55       58.67     24.34 o 
   0   8   3      318.64      329.56     17.65 o 
   1   8   3     1274.30     1406.74     29.45 o 
   2   8   3      178.80      173.26     13.25 o 
   3   8   3      283.55      255.17     12.59 o 
   4   8   3       28.13       27.31      4.48 o 
   5   8   3       28.96       35.76      3.35 o 
   6   8   3      312.15      297.23     11.03 o 
   7   8   3       71.52       74.85      5.80 o 
   8   8   3       12.79       13.53      2.87 o 
   9   8   3        7.83        6.26      2.27 o 
  10   8   3        3.42        1.82      2.58 o 
  11   8   3       18.68       17.89      3.61 o 
  12   8   3       29.43       34.97      4.48 o 
  13   8   3       30.30       24.70      3.88 o 
  14   8   3       17.93       12.12      2.51 o 
  15   8   3       10.95        7.46      6.47 o 
  16   8   3       27.59       34.00      4.28 o 
  17   8   3        0.73        1.39      1.57 o 
 -16   9   3      141.68      175.44      8.74 o 
 -15   9   3      432.03      525.18     16.15 o 
 -14   9   3      238.08      243.65     13.46 o 
 -13   9   3        0.09        0.65      2.16 o 
 -12   9   3       67.75       64.37      7.63 o 
 -11   9   3       95.47       85.58      8.35 o 
 -10   9   3      301.14      288.76     14.30 o 
  -9   9   3       13.42       13.42      3.70 o 
  -8   9   3       42.21       46.38      5.95 o 
  -7   9   3        0.12       -0.71      2.19 o 
  -6   9   3      111.90      101.00      8.19 o 
  -5   9   3       24.69       28.90      5.14 o 
  -4   9   3        3.21        0.56      2.67 o 
  -3   9   3      128.84      119.17      7.92 o 
  -2   9   3        3.75        6.12      2.48 o 
  -1   9   3      132.08      141.27      9.72 o 
   0   9   3      541.28      683.67     66.65 o 
   1   9   3      118.46      215.91     46.75 o 
   2   9   3       31.11       32.93      4.15 o 
   3   9   3       83.23       76.16      5.73 o 
   4   9   3        0.98        2.11      2.09 o 
   5   9   3        0.01       -1.24      2.16 o 
   6   9   3       22.56       17.88      3.38 o 
   7   9   3      110.53       94.27      6.36 o 
   8   9   3       13.63        9.58      2.45 o 
   9   9   3        9.08        8.66      3.10 o 
  10   9   3       11.61       10.67      2.72 o 
  11   9   3       55.64       49.27      5.92 o 
  12   9   3        0.48        3.39      4.55 o 
  13   9   3        8.37       15.28      4.18 o 
  14   9   3       12.30       10.73      2.64 o 
  15   9   3       25.91       26.03      4.60 o 
  16   9   3       33.48       27.65      5.82 o 
 -14  10   3       97.40      142.13     35.35 o 
 -13  10   3        4.86        9.03     10.23 o 
 -12  10   3       21.39       13.56      4.19 o 
 -11  10   3      186.10      178.31     10.37 o 
 -10  10   3       32.74       27.39      5.94 o 
  -9  10   3        4.35        2.81      3.05 o 
  -8  10   3        0.69        5.68      3.87 o 
  -7  10   3       23.16       16.31      3.88 o 
  -6  10   3        0.10        1.16      2.41 o 
  -5  10   3       25.73       19.80      3.19 o 
  -4  10   3       20.18       22.22      4.71 o 
  -3  10   3       15.59       13.89      3.28 o 
  -2  10   3      139.93      145.29      8.60 o 
  -1  10   3        5.55       25.80     13.32 o 
   0  10   3       19.98       24.00      3.71 o 
   1  10   3       95.63      101.29      6.65 o 
   2  10   3      124.88      126.28      7.48 o 
   3  10   3      233.03      253.68     10.42 o 
   4  10   3       35.23       42.12      4.65 o 
   5  10   3        0.00        1.95      2.11 o 
   6  10   3       64.83       64.05      6.14 o 
   7  10   3       20.97        9.67      2.72 o 
   8  10   3        0.27       -0.22      2.35 o 
   9  10   3        3.14        3.57      2.21 o 
  10  10   3      117.20      112.60      7.22 o 
  11  10   3       13.03        7.75      2.33 o 
  12  10   3        7.47        5.32      2.68 o 
  13  10   3        2.98        2.71      1.44 o 
  14  10   3        1.29       -0.92      1.25 o 
 -13  11   3        4.39        7.82      3.54 o 
 -12  11   3       69.15       76.99      6.80 o 
 -11  11   3       49.91       50.77      5.88 o 
 -10  11   3      116.56      120.74      8.10 o 
  -9  11   3        0.64        1.15      5.88 o 
  -8  11   3        3.03        6.84      3.04 o 
  -7  11   3        3.30        4.67      3.04 o 
  -6  11   3        5.93        4.18      3.15 o 
  -5  11   3      124.02      125.30      9.19 o 
  -4  11   3       50.97       59.36      5.54 o 
  -3  11   3      153.27      138.50      8.08 o 
  -2  11   3        6.84        0.02      3.42 o 
  -1  11   3       36.07       27.41      7.60 o 
   0  11   3       26.61       31.29      4.39 o 
   1  11   3       21.87       33.62      5.45 o 
   2  11   3      547.81      552.46     16.80 o 
   3  11   3      260.74      245.19     11.32 o 
   4  11   3       58.19       60.70      5.77 o 
   5  11   3       70.59       58.56      5.58 o 
   6  11   3        4.88        6.12      2.35 o 
   7  11   3        1.09       -0.08      2.76 o 
   8  11   3       16.53       14.85      3.66 o 
   9  11   3        0.02       -0.10      1.94 o 
  10  11   3      205.40      224.84      8.51 o 
  11  11   3       97.17      103.74      5.38 o 
  12  11   3       48.65       40.88      4.67 o 
 -10  12   3       17.47       14.07      8.95 o 
  -9  12   3       81.70       87.57      7.18 o 
  -8  12   3       42.06       39.13      5.18 o 
  -7  12   3        0.52       -0.23      2.56 o 
  -6  12   3       10.44        7.42      3.03 o 
  -5  12   3        0.35       -0.93      2.99 o 
  -4  12   3       71.85       76.23      8.06 o 
  -3  12   3        0.26       -2.22      2.75 o 
  -2  12   3       71.45       82.42      7.51 o 
  -1  12   3        1.93        7.06      3.32 o 
   0  12   3        1.57        1.79      2.78 o 
   1  12   3        6.95        5.37      2.70 o 
   2  12   3        0.66       -0.84      2.27 o 
   3  12   3       38.92       41.43      4.40 o 
   4  12   3       60.66       63.30      5.21 o 
   5  12   3        2.36       -1.91      2.19 o 
   6  12   3        9.52        6.31      2.49 o 
   7  12   3       45.35       56.24      5.15 o 
   8  12   3       10.35       18.55      3.09 o 
   9  12   3        3.95        6.69      3.34 o 
  -7  13   3        5.17       -3.12     14.21 o 
  -6  13   3       30.29       17.79     12.84 o 
  -5  13   3       33.01       28.24      3.77 o 
  -4  13   3        0.50       -0.81      2.13 o 
  -3  13   3        3.66        4.29      2.32 o 
  -2  13   3       12.20       21.19      8.44 o 
  -1  13   3       36.46       35.17      3.92 o 
   0  13   3       12.05       25.75      5.21 o 
   1  13   3        1.28        3.29      1.68 o 
   2  13   3        0.00        2.31      2.14 o 
   3  13   3        0.52        1.57      2.21 o 
   4  13   3        1.67        2.29      1.84 o 
   5  13   3       57.74       63.09      7.97 o 
 -22   0   4       56.52       81.73      9.66 o 
 -21   0   4      477.45      562.03     19.50 o 
 -20   0   4      180.64      245.72     14.73 o 
 -19   0   4        3.57        6.41      4.23 o 
 -18   0   4        3.64        9.71      4.39 o 
 -17   0   4      621.84      635.14     29.39 o 
 -16   0   4       18.54       17.61      4.43 o 
 -15   0   4       34.59       35.57      5.73 o 
 -14   0   4        8.86        3.70      4.71 o 
 -13   0   4      264.39      244.78     21.92 o 
 -12   0   4        0.33       -0.94      4.47 o 
 -11   0   4       53.39       54.43      9.99 o 
 -10   0   4       44.02       23.42      6.45 o 
  -9   0   4       22.58       23.72      6.82 o 
  -8   0   4      878.82      806.18     32.37 o 
  -7   0   4     3015.34     3136.23     39.27 o 
  -6   0   4      701.33      833.41     19.80 o 
  -5   0   4      219.51      216.06      7.54 o 
  -4   0   4       67.03       77.80      4.45 o 
  -3   0   4     2555.28     2402.09     28.73 o 
  -2   0   4      110.72      104.25      6.67 o 
  -1   0   4      130.53      127.18      5.18 o 
   0   0   4        4.44       18.46      2.41 o 
   1   0   4     2089.78     2167.17     35.67 o 
   2   0   4     3929.89     3580.49     81.70 o 
   3   0   4     2277.06     2314.30     28.15 o 
   4   0   4      266.06      285.58      7.47 o 
   5   0   4      207.28      194.14      6.70 o 
   6   0   4      793.37      785.82     16.52 o 
   7   0   4      809.12      798.45     21.05 o 
   8   0   4      717.43      663.52     20.60 o 
   9   0   4     1864.35     2030.09     47.16 o 
  10   0   4      585.93      563.30     29.25 o 
  11   0   4      980.84      959.13     29.10 o 
  12   0   4      172.15      161.64     18.07 o 
  13   0   4     1534.20     1598.03     40.23 o 
  14   0   4     2907.32     2869.88     50.22 o 
  15   0   4      156.50      179.63     13.27 o 
  16   0   4       47.80       41.98      6.05 o 
  17   0   4      121.92      129.37     10.40 o 
  18   0   4       15.52       16.21      6.18 o 
  19   0   4       11.70       24.57      6.94 o 
  20   0   4       62.99       58.34      8.33 o 
  21   0   4       33.95       39.62      5.64 o 
 -22   1   4        5.19        6.46      1.93 o 
 -21   1   4        8.52        9.96      2.75 o 
 -20   1   4       26.76       22.72      3.96 o 
 -19   1   4       78.10       86.78      6.83 o 
 -18   1   4      285.76      263.20     13.95 o 
 -17   1   4        5.62        3.77      2.61 o 
 -16   1   4        4.22        3.57      2.59 o 
 -15   1   4       39.64       36.80      4.34 o 
 -14   1   4        2.03        5.44      2.26 o 
 -13   1   4        0.01        2.61      3.07 o 
 -12   1   4      213.76      199.08     13.56 o 
 -11   1   4        4.94        2.60      3.29 o 
 -10   1   4      346.18      303.90     15.66 o 
  -9   1   4       80.32       85.73      8.26 o 
  -8   1   4      329.33      313.83     14.33 o 
  -7   1   4     4427.87     4758.08     49.52 o 
  -6   1   4     1920.41     2111.07     19.77 o 
  -5   1   4       12.89       28.41      2.68 o 
  -4   1   4     2340.86     2171.56     19.03 o 
  -3   1   4     1088.44     1118.99     12.97 o 
  -2   1   4     1884.45     1893.79     16.18 o 
  -1   1   4       98.00      105.86      2.96 o 
   0   1   4        4.23        2.75      0.71 o 
   1   1   4      157.48      165.61      5.03 o 
   2   1   4     2041.78     1994.38     29.15 o 
   3   1   4     2791.30     2756.12     35.43 o 
   4   1   4      323.66      321.75      6.60 o 
   5   1   4        8.16        3.98      1.16 o 
   6   1   4      189.74      161.18      5.80 o 
   7   1   4        0.25        1.45      1.41 o 
   8   1   4      212.46      240.21     10.25 o 
   9   1   4       95.02      128.28      7.07 o 
  10   1   4      309.90      333.38     10.48 o 
  11   1   4       30.84       35.19      4.08 o 
  12   1   4      163.18      146.49      8.59 o 
  13   1   4       77.53       67.37      5.27 o 
  14   1   4       74.62       75.01      6.44 o 
  15   1   4       10.45       13.65      3.10 o 
  16   1   4      332.77      322.86     14.30 o 
  17   1   4       21.44       14.19      3.15 o 
  18   1   4       31.41       24.13      3.93 o 
  19   1   4        7.51        3.33      3.32 o 
  20   1   4       18.63       21.97      3.86 o 
 -22   2   4       39.96       32.81      4.14 o 
 -21   2   4        0.21        1.78      1.57 o 
 -20   2   4       68.20       60.00      6.03 o 
 -19   2   4      405.45      404.94     16.62 o 
 -18   2   4        7.12        5.14      4.77 o 
 -17   2   4      157.52      140.01     13.23 o 
 -16   2   4        8.32        1.26      3.34 o 
 -15   2   4      336.16      326.58     13.49 o 
 -14   2   4       88.11       92.44      7.19 o 
 -13   2   4        6.39        4.70      2.63 o 
 -12   2   4        9.12        7.81      2.81 o 
 -11   2   4        3.75        1.83      2.81 o 
 -10   2   4      288.34      264.00     14.43 o 
  -9   2   4      405.71      375.52     16.96 o 
  -8   2   4      383.36      375.08     15.16 o 
  -7   2   4      264.44      305.80     10.49 o 
  -6   2   4     1841.11     2009.90     22.66 o 
  -5   2   4      801.53      817.58     14.24 o 
  -4   2   4     1778.90     1783.79     26.60 o 
  -3   2   4     1862.73     1926.30     44.49 o 
  -2   2   4      148.06      129.09      4.03 o 
  -1   2   4      573.61      665.31      9.40 o 
   0   2   4     1705.31     1552.79     18.59 o 
   1   2   4      580.07      676.48     13.18 o 
   2   2   4        1.56        2.55      1.05 o 
   3   2   4     3126.88     3376.01     35.26 o 
   4   2   4        0.13        3.39      1.41 o 
   5   2   4      224.86      207.74      7.25 o 
   6   2   4       46.00       80.45      5.44 o 
   7   2   4        7.79       15.28      3.43 o 
   8   2   4      757.48      720.35     23.15 o 
   9   2   4        0.28       -1.39      1.53 o 
  10   2   4        9.68       10.98      2.27 o 
  11   2   4      502.10      486.59     16.97 o 
  12   2   4      292.27      281.19     19.45 o 
  13   2   4      131.74      121.63      8.05 o 
  14   2   4       51.34       35.95      4.55 o 
  15   2   4      147.74      156.80      9.19 o 
  16   2   4      389.63      393.51     15.77 o 
  17   2   4       78.57       84.27      7.35 o 
  18   2   4        1.98        1.57      3.30 o 
  19   2   4        7.11       11.74      3.51 o 
  20   2   4        0.03        1.79      2.11 o 
 -21   3   4       27.01       31.45      3.13 o 
 -20   3   4        0.42       -0.47      2.09 o 
 -19   3   4        7.39        9.43      3.27 o 
 -18   3   4        0.00        5.32      3.04 o 
 -17   3   4      117.00      123.11     10.11 o 
 -16   3   4      207.05      252.77     14.41 o 
 -15   3   4       25.83       17.60      3.18 o 
 -14   3   4        0.06        0.95      2.28 o 
 -13   3   4        8.50        1.78      2.03 o 
 -12   3   4        0.21        0.60      2.75 o 
 -11   3   4       15.59       22.16      6.19 o 
 -10   3   4      566.55      523.05     20.47 o 
  -9   3   4      495.82      455.47     14.92 o 
  -8   3   4      110.24       92.19      7.06 o 
  -7   3   4      545.01      530.77     12.84 o 
  -6   3   4     1597.98     1696.50     24.61 o 
  -5   3   4      555.14      507.99     13.93 o 
  -4   3   4        0.56        1.63      2.13 o 
  -3   3   4     1326.80     1382.13     19.65 o 
  -2   3   4      398.80      458.54      8.62 o 
  -1   3   4      499.20      550.57      9.47 o 
   0   3   4      354.09      409.24      8.14 o 
   1   3   4      108.02      101.11      4.02 o 
   2   3   4     1156.53     1216.57     16.46 o 
   3   3   4       14.94       25.24      2.59 o 
   4   3   4      335.37      413.56     14.38 o 
   5   3   4       46.54       59.23      4.81 o 
   6   3   4     3110.25     3344.09     54.05 o 
   7   3   4        0.88       -0.77      2.86 o 
   8   3   4       44.82       39.24      4.61 o 
   9   3   4      142.83      145.58     11.66 o 
  10   3   4      339.63      336.14     17.53 o 
  11   3   4        1.26        4.28      3.32 o 
  12   3   4       28.02       18.10      2.48 o 
  13   3   4       21.11       13.06      2.76 o 
  14   3   4       95.57       92.81      7.28 o 
  15   3   4        5.90        2.16      2.64 o 
  16   3   4      250.81      242.34     12.40 o 
  17   3   4        5.05        6.66      4.11 o 
  18   3   4      147.35      158.13     11.08 o 
  19   3   4        0.83       -3.02      3.02 o 
  20   3   4        6.06        8.92      2.58 o 
 -21   4   4        6.81        8.31      2.81 o 
 -20   4   4        0.69       -1.00      2.88 o 
 -19   4   4       37.92       43.61      6.82 o 
 -18   4   4       23.17       21.01      4.07 o 
 -17   4   4      147.46      151.73     10.63 o 
 -16   4   4      688.91      689.84     23.06 o 
 -15   4   4        0.03       -2.72      3.30 o 
 -14   4   4      126.63      139.00      7.27 o 
 -13   4   4       13.36       11.31      2.49 o 
 -12   4   4      126.67      128.12      9.39 o 
 -11   4   4      226.86      225.53     14.36 o 
 -10   4   4      260.85      245.86     14.80 o 
  -9   4   4      174.70      174.49      9.83 o 
  -8   4   4     1291.59     1325.99     26.37 o 
  -7   4   4       71.44       61.06      4.77 o 
  -6   4   4        8.95        4.98      2.04 o 
  -5   4   4      273.13      328.61     12.02 o 
  -4   4   4      234.06      246.56     12.43 o 
  -3   4   4     2515.92     2634.79     30.49 o 
  -2   4   4     1664.98     1904.23     25.63 o 
  -1   4   4       89.81      131.78     10.68 o 
   0   4   4      119.13      117.42      6.54 o 
   1   4   4       15.33       12.93      1.81 o 
   2   4   4      274.67      288.63      7.67 o 
   3   4   4     2341.19     2409.38     29.88 o 
   4   4   4     1208.89     1397.93     23.14 o 
   5   4   4     2536.11     2832.37     65.08 o 
   6   4   4     3838.70     3664.16    181.13 o 
   7   4   4      659.18      678.02     22.96 o 
   8   4   4      352.80      342.38     17.16 o 
   9   4   4        0.96        0.90      2.84 o 
  10   4   4       97.80       85.93      9.15 o 
  11   4   4       22.78       26.21      3.20 o 
  12   4   4       24.82       24.69      3.69 o 
  13   4   4       97.95       76.93      6.50 o 
  14   4   4        0.28        2.91      2.81 o 
  15   4   4       29.20       28.39      3.92 o 
  16   4   4        0.11        3.37      3.84 o 
  17   4   4       66.75       87.97     14.34 o 
  18   4   4       31.88       39.03      5.87 o 
  19   4   4      105.66      121.54      8.23 o 
  20   4   4        8.45        2.74      2.59 o 
 -20   5   4        3.63        5.01      2.05 o 
 -19   5   4        3.65        6.25      3.37 o 
 -18   5   4       16.76       14.47      4.98 o 
 -17   5   4        4.56        6.25      5.63 o 
 -16   5   4       46.12       48.87      7.74 o 
 -15   5   4       44.68       33.48      7.14 o 
 -14   5   4      581.15      582.14     21.46 o 
 -13   5   4     1312.26     1288.94     21.71 o 
 -12   5   4     1633.06     1529.69     25.72 o 
 -11   5   4       94.85       95.60      8.02 o 
 -10   5   4     1076.59     1003.65     30.71 o 
  -9   5   4       11.69        7.97      2.65 o 
  -8   5   4       71.39       78.41      6.78 o 
  -7   5   4       95.54      111.06      8.01 o 
  -6   5   4        2.00        3.77      2.24 o 
  -5   5   4      201.54      209.99     10.41 o 
  -4   5   4       16.09       27.90      3.95 o 
  -3   5   4      178.58      225.63     10.04 o 
  -2   5   4     1667.43     1938.34     35.92 o 
  -1   5   4       28.97       59.47      6.33 o 
   0   5   4      167.29      169.90      8.43 o 
   1   5   4        1.32        3.18      1.86 o 
   2   5   4      437.87      457.48     12.11 o 
   3   5   4       99.16      129.43      7.65 o 
   4   5   4       89.72      103.44      6.25 o 
   5   5   4      141.67      156.75      7.70 o 
   6   5   4      150.24      146.92      7.71 o 
   7   5   4     2577.92     2587.23     38.92 o 
   8   5   4        6.24       13.49      3.46 o 
   9   5   4      298.33      274.30     13.46 o 
  10   5   4       54.32       54.24      3.53 o 
  11   5   4       54.86       47.40      5.32 o 
  12   5   4        2.86        1.35      2.50 o 
  13   5   4       70.97       56.49      5.65 o 
  14   5   4        1.04       -3.26      3.26 o 
  15   5   4      147.60      139.60     11.63 o 
  16   5   4       20.73       24.50      4.06 o 
  17   5   4        0.80        2.26      2.46 o 
  18   5   4       32.39       35.78      5.08 o 
  19   5   4        5.73        8.48      2.77 o 
 -20   6   4       59.81       61.84      5.51 o 
 -19   6   4       19.05       26.33      3.67 o 
 -18   6   4       23.13       28.06      5.00 o 
 -17   6   4       34.12       37.49      8.37 o 
 -16   6   4        1.09       -1.73      3.33 o 
 -15   6   4      317.44      311.83     23.34 o 
 -14   6   4     1372.92     1474.74     33.53 o 
 -13   6   4       18.14       20.22      3.81 o 
 -12   6   4       54.36       58.33      5.85 o 
 -11   6   4     1708.40     1568.92     29.76 o 
 -10   6   4        2.06        6.12      2.80 o 
  -9   6   4     1506.43     1464.82     38.20 o 
  -8   6   4       25.31       25.61      4.28 o 
  -7   6   4      234.89      247.00     12.59 o 
  -6   6   4      341.29      334.78     14.27 o 
  -5   6   4       56.44       72.02      6.63 o 
  -4   6   4      162.39      142.88      9.08 o 
  -3   6   4       61.85       68.47      6.10 o 
  -2   6   4       33.30       50.54      5.52 o 
  -1   6   4      161.61      197.82      9.89 o 
   0   6   4      868.47     1045.32     61.10 o 
   1   6   4     1562.73     1720.47     41.47 o 
   2   6   4     1080.61     1119.72     22.54 o 
   3   6   4       52.80       37.87      3.61 o 
   4   6   4      386.92      355.87     10.81 o 
   5   6   4        2.49        2.44      2.08 o 
   6   6   4      123.91      116.92      8.50 o 
   7   6   4        2.25        5.45      2.58 o 
   8   6   4      159.28      137.34      9.71 o 
   9   6   4        0.09       -2.22      2.22 o 
  10   6   4        1.26       -0.29      1.83 o 
  11   6   4       66.89       58.41      5.24 o 
  12   6   4        4.78        4.81      7.42 o 
  13   6   4       14.64        8.04      3.83 o 
  14   6   4       13.23        5.78      3.06 o 
  15   6   4      162.39      158.45     11.87 o 
  16   6   4       67.49       76.74      6.57 o 
  17   6   4       34.17       39.54      3.75 o 
  18   6   4       24.64       11.06      2.21 o 
 -19   7   4        8.56        3.38      2.33 o 
 -18   7   4        0.18        1.48      1.85 o 
 -17   7   4        1.63        5.92      4.76 o 
 -16   7   4       10.51       11.32      4.01 o 
 -15   7   4       32.20       39.76      6.76 o 
 -14   7   4      177.58      250.52     16.68 o 
 -13   7   4     1439.05     1388.34     41.75 o 
 -12   7   4      130.96      139.39      8.82 o 
 -11   7   4       42.20       38.83      4.04 o 
 -10   7   4     1884.72     1758.49     28.75 o 
  -9   7   4       19.51       20.89      4.01 o 
  -8   7   4      167.12      151.80      9.75 o 
  -7   7   4       27.36       27.42      4.65 o 
  -6   7   4       18.94       20.01      4.04 o 
  -5   7   4       92.27       79.03     11.01 o 
  -4   7   4        3.60        3.97      3.06 o 
  -3   7   4        1.47       -1.26      2.32 o 
  -2   7   4        0.31        0.26      2.01 o 
  -1   7   4       93.12      145.69     11.57 o 
   0   7   4      366.03      455.08     21.78 o 
   1   7   4       34.74      124.69     19.20 o 
   2   7   4      534.45      584.15     15.80 o 
   3   7   4        6.14        6.04      2.45 o 
   4   7   4      282.80      284.99     13.14 o 
   5   7   4        2.68        4.77      2.08 o 
   6   7   4      235.91      248.07      8.49 o 
   7   7   4      359.87      335.49     11.69 o 
   8   7   4       15.40       15.27      2.62 o 
   9   7   4       54.30       42.80      5.52 o 
  10   7   4      104.41       95.64      8.35 o 
  11   7   4      196.41      171.30      9.54 o 
  12   7   4       57.14       61.03      5.72 o 
  13   7   4        1.23       -1.49      3.05 o 
  14   7   4        4.58        4.96      4.08 o 
  15   7   4        3.40       10.11      2.81 o 
  16   7   4       22.83       17.14      2.78 o 
  17   7   4       93.18       90.73      6.71 o 
 -17   8   4        0.56       -0.10      3.49 o 
 -16   8   4       29.47       43.42      5.99 o 
 -15   8   4        0.56       -1.38      2.69 o 
 -14   8   4       55.80       58.39      5.82 o 
 -13   8   4      238.65      243.42     10.96 o 
 -12   8   4      283.73      250.64     11.49 o 
 -11   8   4       10.76       16.38      4.05 o 
 -10   8   4      257.27      240.47     11.66 o 
  -9   8   4       59.45       49.11      6.18 o 
  -8   8   4       68.03       57.61      5.05 o 
  -7   8   4        2.15        2.13      2.08 o 
  -6   8   4        3.40        1.07      2.33 o 
  -5   8   4       42.89       55.13      4.41 o 
  -4   8   4       35.31       33.03      3.50 o 
  -3   8   4       40.81       44.17      5.03 o 
  -2   8   4      445.54      487.19     76.67 o 
  -1   8   4       68.12      183.46     20.53 o 
   0   8   4       87.17      108.08      8.59 o 
   1   8   4       10.62        7.80      3.69 o 
   2   8   4      919.05      880.78     16.61 o 
   3   8   4     1635.42     1613.96     21.65 o 
   4   8   4      836.17      855.37     19.04 o 
   5   8   4      854.96      878.54     21.83 o 
   6   8   4        0.93        2.41      2.20 o 
   7   8   4       25.14       22.91      3.39 o 
   8   8   4      134.11      119.22      8.07 o 
   9   8   4        0.05       -0.21      2.44 o 
  10   8   4       11.33        6.76      2.57 o 
  11   8   4        2.51        1.45      2.03 o 
  12   8   4        3.40        1.66      2.56 o 
  13   8   4        8.51        4.99      2.50 o 
  14   8   4        7.78        8.11      2.53 o 
  15   8   4       10.46        5.62      1.98 o 
  16   8   4       17.20       21.60      2.91 o 
 -16   9   4        0.09        2.90      2.64 o 
 -15   9   4      103.36      144.15     27.15 o 
 -14   9   4        9.15       12.24      4.38 o 
 -13   9   4       44.52       39.37      6.00 o 
 -12   9   4      603.30      613.60     16.77 o 
 -11   9   4       37.70       22.98      3.81 o 
 -10   9   4       12.49       13.34      4.86 o 
  -9   9   4       18.56       20.47      4.19 o 
  -8   9   4        5.13        5.65      3.58 o 
  -7   9   4      150.61      140.48      8.57 o 
  -6   9   4        3.72        1.79      2.82 o 
  -5   9   4       35.09       33.25      4.30 o 
  -4   9   4       79.18       73.72      6.34 o 
  -3   9   4       89.81       96.88      6.39 o 
  -2   9   4      397.72      445.52     40.94 o 
  -1   9   4        4.02      180.67     15.32 o 
   0   9   4      155.52      162.92     12.97 o 
   1   9   4      176.62      190.60      9.18 o 
   2   9   4        9.82       11.96      2.53 o 
   3   9   4      200.18      187.89      8.33 o 
   4   9   4      266.95      253.25     10.54 o 
   5   9   4      249.91      255.12     11.97 o 
   6   9   4        9.42       13.22      2.97 o 
   7   9   4        0.02        2.88      2.75 o 
   8   9   4      252.98      237.51     13.01 o 
   9   9   4      371.47      416.88     14.12 o 
  10   9   4       20.47       20.43      3.71 o 
  11   9   4        5.18        5.32      2.22 o 
  12   9   4       16.41       16.15      3.52 o 
  13   9   4       15.48       22.05      4.31 o 
  14   9   4        0.02       -2.67      2.67 o 
  15   9   4        4.76        2.95      1.47 o 
 -14  10   4       21.92       40.65     29.95 o 
 -13  10   4       64.78       74.61      7.43 o 
 -12  10   4        9.45        3.15      2.59 o 
 -11  10   4        6.83        8.29      3.14 o 
 -10  10   4       32.33       36.68      5.57 o 
  -9  10   4       17.35       15.83      3.46 o 
  -8  10   4        1.59        2.47      3.35 o 
  -7  10   4       12.71        8.93      3.02 o 
  -6  10   4       15.74       18.27      4.15 o 
  -5  10   4       61.29       54.04      5.49 o 
  -4  10   4        0.02        0.35      2.35 o 
  -3  10   4      226.67      238.42     14.93 o 
  -2  10   4        1.87        3.76      3.40 o 
  -1  10   4        1.27       -2.42      2.42 o 
   0  10   4       13.49       14.74      3.43 o 
   1  10   4       63.17       55.84      4.72 o 
   2  10   4       78.65       74.71      5.31 o 
   3  10   4        2.68        6.87      2.31 o 
   4  10   4        0.21       -0.22      2.02 o 
   5  10   4       61.75       57.50      5.06 o 
   6  10   4       95.61       86.31      6.09 o 
   7  10   4       81.94       78.90      6.37 o 
   8  10   4       51.39       61.06      5.53 o 
   9  10   4       24.79       25.33      3.78 o 
  10  10   4       18.89       16.47      2.95 o 
  11  10   4        9.39        5.18      2.41 o 
  12  10   4       41.90       37.18      3.35 o 
  13  10   4        3.31        3.06      2.06 o 
 -12  11   4        0.03       17.88     24.16 o 
 -11  11   4       12.01       11.22      3.23 o 
 -10  11   4        8.35        2.44      4.65 o 
  -9  11   4      117.88      117.32     19.09 o 
  -8  11   4       24.31       17.88      6.50 o 
  -7  11   4        8.94      125.04    133.28 o 
  -6  11   4        3.60       86.88     78.28 o 
  -5  11   4        1.63       20.02     19.51 o 
  -4  11   4        0.02       -0.07      2.28 o 
  -3  11   4      124.81      102.08      7.66 o 
  -2  11   4       12.12        6.07      4.66 o 
  -1  11   4       31.63       33.86      5.21 o 
   0  11   4        0.17        7.41      3.56 o 
   1  11   4        4.39        5.99      2.23 o 
   2  11   4       10.12        8.02      2.25 o 
   3  11   4       41.05       47.24      4.36 o 
   4  11   4       33.72       29.60      3.48 o 
   5  11   4       23.16       20.73      3.07 o 
   6  11   4       84.56      101.57      6.54 o 
   7  11   4       16.32       11.17      3.24 o 
   8  11   4        3.98        6.17      2.57 o 
   9  11   4        4.92        1.73      2.33 o 
  10  11   4       65.05       56.07      8.08 o 
  11  11   4        8.26       14.36      3.96 o 
 -10  12   4       30.53       61.73      7.89 o 
  -9  12   4       30.79       21.34      4.47 o 
  -8  12   4        1.91       -2.10     10.33 o 
  -7  12   4       31.99       25.66     11.08 o 
  -6  12   4       35.33       32.53     12.78 o 
  -5  12   4       70.59      188.52     94.20 o 
  -4  12   4       32.40       32.61      5.26 o 
  -3  12   4       28.95       33.54      5.49 o 
  -2  12   4       25.60       36.54      4.63 o 
  -1  12   4      201.10      192.72     11.35 o 
   0  12   4        4.06       29.45      6.75 o 
   1  12   4       58.37       41.90      7.48 o 
   2  12   4       18.29       19.58      3.51 o 
   3  12   4       12.87        9.38      2.27 o 
   4  12   4        1.01        1.80      2.05 o 
   5  12   4        0.43        0.52      2.03 o 
   6  12   4        0.84        1.49      1.81 o 
   7  12   4       36.00       36.04      3.78 o 
   8  12   4       26.12       22.47      4.72 o 
  -5  13   4        0.99        5.69      3.51 o 
  -4  13   4       16.23        7.78     11.55 o 
  -3  13   4        2.23       -3.43      9.49 o 
  -2  13   4        3.27        3.84      3.56 o 
  -1  13   4       27.10       37.54      7.48 o 
   0  13   4        9.82       16.00      3.33 o 
   1  13   4        4.68        7.58      2.67 o 
   2  13   4        6.11        5.47      2.99 o 
 -21   1   5       21.77       28.29      3.74 o 
 -20   1   5      264.72      303.08     12.75 o 
 -19   1   5      501.98      498.90     18.01 o 
 -18   1   5        2.59        2.19      2.42 o 
 -17   1   5      252.41      248.54     14.15 o 
 -16   1   5        0.80        2.13      2.69 o 
 -15   1   5       60.70       56.82      5.75 o 
 -14   1   5       32.87       32.90      4.09 o 
 -13   1   5       21.63       21.12      3.50 o 
 -12   1   5       16.87       27.08      5.34 o 
 -11   1   5      148.26      166.82     18.15 o 
 -10   1   5       12.64       18.60      4.69 o 
  -9   1   5     1727.24     1776.79     37.36 o 
  -8   1   5      741.83      728.84     22.75 o 
  -7   1   5       16.27       20.86      2.85 o 
  -6   1   5      471.78      424.22      9.82 o 
  -5   1   5      811.40      918.34     14.12 o 
  -4   1   5      827.67      855.25     13.24 o 
  -3   1   5      359.56      348.95      9.31 o 
  -2   1   5      158.64      177.03      6.40 o 
  -1   1   5      852.10      920.00     17.26 o 
   0   1   5     1486.21     1581.12     20.83 o 
   1   1   5      466.48      561.53     12.63 o 
   2   1   5     1107.19     1235.72     24.94 o 
   3   1   5      602.43      575.55     15.05 o 
   4   1   5        6.21        3.82      1.62 o 
   5   1   5       32.14       33.56      3.37 o 
   6   1   5      129.23      138.94     10.43 o 
   7   1   5       40.95       23.93      5.02 o 
   8   1   5        2.96        1.15      2.89 o 
   9   1   5        4.68        7.45      2.66 o 
  10   1   5      245.92      251.76     12.81 o 
  11   1   5      558.81      604.94     20.32 o 
  12   1   5      499.09      478.01     13.92 o 
  13   1   5      331.18      328.05     11.80 o 
  14   1   5       80.37       84.85      6.85 o 
  15   1   5      358.32      359.48     12.88 o 
  16   1   5        1.55        0.40      1.95 o 
  17   1   5       37.79       33.29      4.61 o 
  18   1   5       13.43       10.26      2.86 o 
  19   1   5        0.80       -2.17      2.17 o 
  20   1   5        6.53        7.92      2.25 o 
 -21   2   5       31.53       29.81      3.60 o 
 -20   2   5      261.26      335.49     11.04 o 
 -19   2   5        2.40        3.05      2.07 o 
 -18   2   5       50.45       62.76      6.00 o 
 -17   2   5        5.96       14.16      4.32 o 
 -16   2   5      644.39      569.34     21.49 o 
 -15   2   5      187.68      174.82      9.04 o 
 -14   2   5       41.91       32.42      4.19 o 
 -13   2   5        6.27        5.21      2.16 o 
 -12   2   5       49.72       45.95      7.33 o 
 -11   2   5      171.59      168.42     13.92 o 
 -10   2   5       37.37       39.46      6.22 o 
  -9   2   5       22.39       28.40      5.30 o 
  -8   2   5      135.84      148.74     10.62 o 
  -7   2   5       12.15        6.82      1.44 o 
  -6   2   5       70.17       73.00      4.43 o 
  -5   2   5        2.66        4.38      1.46 o 
  -4   2   5      311.70      341.04      8.77 o 
  -3   2   5      216.47      241.31      7.18 o 
  -2   2   5       31.68       40.51      3.51 o 
  -1   2   5      413.09      352.82      9.47 o 
   0   2   5     3797.58     3912.19     33.98 o 
   1   2   5        4.64        1.92      1.72 o 
   2   2   5        4.85        4.82      1.48 o 
   3   2   5      320.95      359.47      9.10 o 
   4   2   5      681.56      762.04     15.68 o 
   5   2   5       15.16       13.49      2.31 o 
   6   2   5        0.11        2.68      2.72 o 
   7   2   5      263.84      254.90     14.57 o 
   8   2   5       15.35       15.26      3.97 o 
   9   2   5       58.68       50.19      7.29 o 
  10   2   5       67.23       57.30      6.28 o 
  11   2   5     1130.46     1081.83     28.45 o 
  12   2   5      230.57      212.66      9.43 o 
  13   2   5       15.55       12.38      2.61 o 
  14   2   5      209.73      221.90     10.82 o 
  15   2   5      424.08      451.13     13.12 o 
  16   2   5       25.05       25.05      4.38 o 
  17   2   5        3.94       -2.25      2.41 o 
  18   2   5       40.19       41.89      5.75 o 
  19   2   5        0.99        0.97      2.45 o 
 -21   3   5       58.04       80.48      6.36 o 
 -20   3   5       41.04       53.10      4.35 o 
 -19   3   5       19.86       21.33      3.31 o 
 -18   3   5       77.16       78.87      6.46 o 
 -17   3   5      453.77      492.62     19.26 o 
 -16   3   5        0.00        2.49      3.20 o 
 -15   3   5       19.46       13.79      3.92 o 
 -14   3   5       32.48       36.21      4.07 o 
 -13   3   5       40.15       36.18      4.06 o 
 -12   3   5      103.85      110.16     10.38 o 
 -11   3   5        1.05       -0.54      2.63 o 
 -10   3   5       30.23       21.98      4.55 o 
  -9   3   5        3.08        2.07      2.31 o 
  -8   3   5        2.15        0.37      1.78 o 
  -7   3   5      184.02      201.50     10.44 o 
  -6   3   5     1435.56     1471.36     25.91 o 
  -5   3   5       84.14      100.19      6.70 o 
  -4   3   5       16.18       14.69      2.81 o 
  -3   3   5        2.12        9.07      2.13 o 
  -2   3   5      202.89      208.30      8.01 o 
  -1   3   5        5.62       23.79      6.90 o 
   0   3   5      163.48      174.42      7.01 o 
   1   3   5       64.09       72.32      4.93 o 
   2   3   5      224.77      221.92      7.34 o 
   3   3   5      494.93      522.34     18.52 o 
   4   3   5      204.81      195.42      8.21 o 
   5   3   5      134.86      131.52      6.80 o 
   6   3   5      371.11      414.20     14.38 o 
   7   3   5       46.99       40.98      6.20 o 
   8   3   5        1.74        1.00      2.53 o 
   9   3   5       26.29       20.22      6.93 o 
  10   3   5      457.52      494.58     22.40 o 
  11   3   5       27.27       26.02      4.54 o 
  12   3   5      106.31      100.40      6.57 o 
  13   3   5       76.43       72.00      6.21 o 
  14   3   5       55.64       53.95      5.60 o 
  15   3   5        1.36        3.15      2.49 o 
  16   3   5        1.81        0.94      2.45 o 
  17   3   5      208.21      216.41     13.02 o 
  18   3   5        4.39        7.63      3.40 o 
  19   3   5        2.75        3.05      3.15 o 
 -20   4   5        8.44       12.67      2.51 o 
 -19   4   5       22.29       31.40      3.31 o 
 -18   4   5       54.27       70.35      5.80 o 
 -17   4   5        0.82        0.43      2.10 o 
 -16   4   5        6.62       10.92      3.50 o 
 -15   4   5        3.08       14.22      4.13 o 
 -14   4   5        2.41        3.19      2.77 o 
 -13   4   5      460.27      472.63     13.33 o 
 -12   4   5      193.45      189.85      9.20 o 
 -11   4   5        1.23       -0.62      2.87 o 
 -10   4   5      120.43      106.16     10.26 o 
  -9   4   5       40.28       60.07      7.53 o 
  -8   4   5        6.41        4.32      2.90 o 
  -7   4   5      176.99      172.63      9.54 o 
  -6   4   5      724.21      736.25     19.37 o 
  -5   4   5       27.62       27.24      3.76 o 
  -4   4   5      258.86      220.77     10.40 o 
  -3   4   5      118.75      124.01      9.99 o 
  -2   4   5       75.33       75.99      7.37 o 
  -1   4   5        0.06       13.67     12.93 o 
   0   4   5      343.92      356.76      9.79 o 
   1   4   5      839.01     1012.67     26.28 o 
   2   4   5        7.06       10.94      2.33 o 
   3   4   5        6.68       20.41      3.11 o 
   4   4   5      466.50      541.81     12.21 o 
   5   4   5      963.32      940.75     16.54 o 
   6   4   5        6.03       10.93      3.07 o 
   7   4   5      224.84      210.95     11.34 o 
   8   4   5     1740.27     1699.36     33.51 o 
   9   4   5        8.39        8.62      3.10 o 
  10   4   5        0.00       -0.65      2.16 o 
  11   4   5       32.59       22.17      3.27 o 
  12   4   5        7.92        7.91      2.67 o 
  13   4   5       14.61       11.85      2.83 o 
  14   4   5       39.41       43.51      4.93 o 
  15   4   5       24.20       29.24      4.20 o 
  16   4   5       88.01       78.49      8.46 o 
  17   4   5        7.64       13.58      3.85 o 
  18   4   5        2.00        4.32      2.80 o 
  19   4   5       52.15       67.76      5.25 o 
 -20   5   5        9.04        7.65      2.62 o 
 -19   5   5        0.68        0.39      1.92 o 
 -18   5   5       12.69       10.72      2.96 o 
 -17   5   5       55.24       46.94      7.01 o 
 -16   5   5       14.65       19.00      5.59 o 
 -15   5   5        0.00        2.86      4.46 o 
 -14   5   5       42.76       33.80      6.75 o 
 -13   5   5        0.26       14.33     26.49 o 
 -12   5   5      213.59      213.80     11.11 o 
 -11   5   5        1.33        3.79      3.39 o 
 -10   5   5      135.28      130.84      7.37 o 
  -9   5   5      530.39      542.66     22.75 o 
  -8   5   5      942.11      927.90     29.48 o 
  -7   5   5      120.21      100.58      9.64 o 
  -6   5   5      541.65      544.18     17.68 o 
  -5   5   5      115.41      132.25     10.61 o 
  -4   5   5      371.44      383.91     17.70 o 
  -3   5   5      155.36      150.31     11.90 o 
  -2   5   5      297.09      308.21     16.23 o 
  -1   5   5        1.92        3.92      2.24 o 
   0   5   5        0.67        1.75      1.65 o 
   1   5   5       84.29       99.33      5.77 o 
   2   5   5      294.66      289.66     10.92 o 
   3   5   5      104.73       99.36      7.02 o 
   4   5   5        0.60       -1.76      1.95 o 
   5   5   5      254.27      258.07     10.22 o 
   6   5   5       20.82       16.70      2.58 o 
   7   5   5       39.88       47.53      4.91 o 
   8   5   5      174.87      157.73     10.39 o 
   9   5   5      141.90      135.61      8.39 o 
  10   5   5      109.50       99.10      6.46 o 
  11   5   5       50.75       46.05      5.01 o 
  12   5   5       66.45       53.38      5.56 o 
  13   5   5        5.45        2.73      2.09 o 
  14   5   5        9.13        4.76      2.54 o 
  15   5   5        0.01       -2.56      3.79 o 
  16   5   5       16.77       12.42      4.13 o 
  17   5   5        1.94        3.80      2.72 o 
  18   5   5        0.20       -0.35      1.62 o 
 -19   6   5        3.81        4.54      7.08 o 
 -18   6   5        0.04       -1.82      2.06 o 
 -17   6   5       11.58       11.38      3.16 o 
 -16   6   5        1.88        0.74      4.33 o 
 -15   6   5       39.32       72.02     33.96 o 
 -14   6   5      178.19      225.53     45.01 o 
 -13   6   5       20.83       35.82     19.05 o 
 -12   6   5       29.07       39.88     10.74 o 
 -11   6   5      469.43      473.00     19.19 o 
 -10   6   5      735.40      662.60     17.07 o 
  -9   6   5      802.08      755.71     20.47 o 
  -8   6   5       49.05       42.28      6.98 o 
  -7   6   5        2.21        2.31      3.53 o 
  -6   6   5       25.33       33.97      6.87 o 
  -5   6   5       27.98       21.76      4.88 o 
  -4   6   5        9.34        9.93      3.82 o 
  -3   6   5       28.52       31.06      5.52 o 
  -2   6   5        4.95        8.51      3.79 o 
  -1   6   5       55.78       53.67      5.43 o 
   0   6   5      157.08      161.82      7.32 o 
   1   6   5        0.23        7.02      6.85 o 
   2   6   5       22.69       30.21      3.64 o 
   3   6   5      117.95      109.75      6.93 o 
   4   6   5      766.52      763.27     16.32 o 
   5   6   5      952.05      946.67     32.26 o 
   6   6   5     2313.04     2166.06     63.78 o 
   7   6   5      786.68      735.84     15.34 o 
   8   6   5       17.28       21.78      4.10 o 
   9   6   5      129.16      140.61      7.84 o 
  10   6   5       70.08       56.18      4.99 o 
  11   6   5        7.79        1.80      2.32 o 
  12   6   5        0.24       -1.33      2.65 o 
  13   6   5       22.25       25.68      4.66 o 
  14   6   5        0.50       -2.75      3.79 o 
  15   6   5       14.96        9.70      3.32 o 
  16   6   5       56.46       68.99      5.55 o 
  17   6   5       11.54        6.26      2.04 o 
 -18   7   5       12.60       18.67      3.52 o 
 -17   7   5        7.56       10.70      3.39 o 
 -16   7   5        0.03       -1.04      2.63 o 
 -15   7   5       38.29       36.96      6.90 o 
 -14   7   5       34.25       35.96      6.52 o 
 -13   7   5       13.94       12.22      4.68 o 
 -12   7   5       45.13       44.21      6.25 o 
 -11   7   5     1934.92     1884.71     32.31 o 
 -10   7   5      321.93      300.94     14.97 o 
  -9   7   5        7.30        9.53      2.85 o 
  -8   7   5      190.50      162.24      7.44 o 
  -7   7   5       80.13       78.09      5.18 o 
  -6   7   5       85.16       72.35      5.42 o 
  -5   7   5       29.02       25.94      4.38 o 
  -4   7   5       32.10       33.00      6.20 o 
  -3   7   5       31.43       28.60      5.76 o 
  -2   7   5      125.85      127.81     11.43 o 
  -1   7   5        0.02       11.73     11.47 o 
   0   7   5       33.02       29.29      4.20 o 
   1   7   5       11.68       11.14      2.97 o 
   2   7   5       26.48       23.65      3.46 o 
   3   7   5       96.62       91.30      7.16 o 
   4   7   5       57.99       49.96      3.60 o 
   5   7   5       55.81       61.30      5.95 o 
   6   7   5      287.47      292.64     12.44 o 
   7   7   5      427.01      409.09     15.13 o 
   8   7   5      305.11      274.23     12.52 o 
   9   7   5      399.94      402.22     15.00 o 
  10   7   5      204.90      195.28      9.05 o 
  11   7   5        0.56        2.48      2.65 o 
  12   7   5       38.05       34.16      5.79 o 
  13   7   5       31.46       23.08      3.70 o 
  14   7   5       65.03       69.62      5.95 o 
  15   7   5       12.54        6.81      3.74 o 
  16   7   5        0.25        0.18      1.69 o 
 -17   8   5       92.57      106.14      7.35 o 
 -16   8   5       44.72       61.02      6.61 o 
 -15   8   5      181.45      188.67     12.31 o 
 -14   8   5      486.05      509.50     21.35 o 
 -13   8   5        4.64        5.48      3.34 o 
 -12   8   5        2.30        1.63      3.34 o 
 -11   8   5        0.30       -0.91      2.48 o 
 -10   8   5       58.42       52.33      5.64 o 
  -9   8   5        3.06       -0.30      3.10 o 
  -8   8   5        3.88        0.97      2.45 o 
  -7   8   5       38.96       24.99      4.66 o 
  -6   8   5       23.62       19.42      2.94 o 
  -5   8   5       62.64       59.05      4.72 o 
  -4   8   5       12.57        6.14      2.07 o 
  -3   8   5        1.92        3.25      1.75 o 
  -2   8   5       19.88       16.63      3.12 o 
  -1   8   5        8.27        6.15      2.30 o 
   0   8   5       59.95       53.08      4.95 o 
   1   8   5        6.79        8.30      2.40 o 
   2   8   5       56.89       53.57      4.46 o 
   3   8   5       85.78       69.52      6.29 o 
   4   8   5      301.05      273.81     12.39 o 
   5   8   5      538.75      546.41     17.44 o 
   6   8   5      152.32      150.87      9.23 o 
   7   8   5      838.45      859.35     21.94 o 
   8   8   5       22.83       17.30      4.05 o 
   9   8   5      178.06      198.34     11.84 o 
  10   8   5        0.17       -3.05      3.05 o 
  11   8   5        0.00       -0.31      8.77 o 
  12   8   5       38.06       30.32      4.80 o 
  13   8   5        6.14        8.14      2.72 o 
  14   8   5        1.52        0.29      1.75 o 
  15   8   5        9.08        9.77      1.84 o 
 -15   9   5        8.03       33.48     35.98 o 
 -14   9   5       12.33       52.33     45.30 o 
 -13   9   5      135.96      168.45     45.18 o 
 -12   9   5       10.52       11.15      3.71 o 
 -11   9   5       91.94       83.45      7.32 o 
 -10   9   5      229.09      202.86     11.53 o 
  -9   9   5      586.62      580.54     19.94 o 
  -8   9   5      390.13      409.73     15.45 o 
  -7   9   5       21.42       17.61      3.50 o 
  -6   9   5        4.35       -2.13      2.99 o 
  -5   9   5        2.91        0.65      3.05 o 
  -4   9   5       91.06       80.48      7.65 o 
  -3   9   5      320.06      351.43     27.78 o 
  -2   9   5       15.35       24.78      4.64 o 
  -1   9   5       46.09       63.01      7.09 o 
   0   9   5       67.87       92.63      7.42 o 
   1   9   5       41.20       41.03      4.52 o 
   2   9   5       22.88       22.16      3.66 o 
   3   9   5      445.31      460.47     14.30 o 
   4   9   5      291.84      271.22     12.39 o 
   5   9   5      517.70      465.56     14.17 o 
   6   9   5      247.76      271.77     12.30 o 
   7   9   5       38.96       58.72      6.52 o 
   8   9   5       92.16      101.06      8.37 o 
   9   9   5       72.20       73.80      6.98 o 
  10   9   5       29.91       48.69      6.84 o 
  11   9   5        0.26       -1.62      2.29 o 
  12   9   5        1.06        3.61      2.51 o 
  13   9   5       12.29        8.20      2.16 o 
  14   9   5        4.26        6.31      1.86 o 
 -14  10   5        2.10       76.36      9.23 o 
 -13  10   5      251.80      317.32     61.88 o 
 -12  10   5       87.44       88.84      7.18 o 
 -11  10   5        0.88        3.31      3.09 o 
 -10  10   5       15.87       14.66      5.93 o 
  -9  10   5        0.79        4.77      3.05 o 
  -8  10   5        7.01        1.57      8.30 o 
  -7  10   5        0.77       -0.51      2.95 o 
  -6  10   5        1.09        3.13      2.89 o 
  -5  10   5       22.69       12.64      4.75 o 
  -4  10   5       31.02       20.81      3.77 o 
  -3  10   5       17.29       13.50      3.36 o 
  -2  10   5       11.54       13.65      4.07 o 
  -1  10   5        2.63        6.75      2.64 o 
   0  10   5       96.68      108.27      7.49 o 
   1  10   5       25.75       34.56      4.25 o 
   2  10   5        0.30        1.11      2.16 o 
   3  10   5        1.34        1.78      2.21 o 
   4  10   5        5.03        1.84      2.45 o 
   5  10   5        3.87        5.17      2.10 o 
   6  10   5      185.17      161.17      8.64 o 
   7  10   5       17.42       22.78      3.56 o 
   8  10   5      237.69      287.77     10.96 o 
   9  10   5      236.30      259.60      9.85 o 
  10  10   5       37.76       43.98      4.54 o 
  11  10   5       44.18       46.27      3.69 o 
  12  10   5        0.21        0.87      2.16 o 
 -12  11   5       88.15      218.95     14.11 o 
 -11  11   5       14.24       35.28     30.65 o 
 -10  11   5        8.62       11.21      6.05 o 
  -9  11   5        0.58       -3.28      3.35 o 
  -8  11   5        8.14        5.10      2.79 o 
  -7  11   5       64.10       56.21      5.71 o 
  -6  11   5      138.15      148.86      9.02 o 
  -5  11   5      149.41      151.43      9.24 o 
  -4  11   5        7.11        7.61      2.86 o 
  -3  11   5       67.74       80.56     12.23 o 
  -2  11   5       12.12       19.51      4.26 o 
  -1  11   5        6.51        1.58      2.56 o 
   0  11   5       22.62       25.20      3.54 o 
   1  11   5        5.19        4.80      2.19 o 
   2  11   5       48.30       40.76      4.35 o 
   3  11   5       97.99       84.51      6.17 o 
   4  11   5       63.26       69.63      5.59 o 
   5  11   5       29.21       25.17      3.94 o 
   6  11   5       48.32       50.43      4.36 o 
   7  11   5        0.37        0.13      2.06 o 
   8  11   5       44.41       44.68      4.29 o 
   9  11   5       10.36        9.66      4.60 o 
  10  11   5      100.32       91.90     34.11 o 
  -8  12   5       17.59       21.22      3.65 o 
  -7  12   5        4.66       -0.31     12.82 o 
  -6  12   5        0.22       -7.74      7.74 o 
  -5  12   5      202.59      218.52     16.46 o 
  -4  12   5        0.84       -4.22      7.86 o 
  -3  12   5       95.89      151.76     20.13 o 
  -2  12   5        0.45       10.67      6.72 o 
  -1  12   5        0.00       -7.17      7.17 o 
   0  12   5        2.92       -4.35      4.35 o 
   1  12   5       23.16       17.50      2.73 o 
   2  12   5       14.90       14.25      5.12 o 
   3  12   5       21.27       16.32      3.21 o 
   4  12   5        1.21        0.32      1.96 o 
   5  12   5        6.74       13.11      3.00 o 
   6  12   5        0.06        0.55      1.59 o 
   7  12   5       19.23        9.53      3.30 o 
 -21   0   6      631.02      728.91     28.26 o 
 -20   0   6      192.32      219.99     18.38 o 
 -19   0   6        2.34        1.56      5.85 o 
 -18   0   6       59.83       63.16     12.43 o 
 -17   0   6      124.47      111.44     16.84 o 
 -16   0   6      281.85      240.60     24.53 o 
 -15   0   6     1263.93     1115.81     53.24 o 
 -14   0   6      538.89      434.73     22.29 o 
 -13   0   6       11.41        9.81      3.12 o 
 -12   0   6      934.38      925.45     25.97 o 
 -11   0   6        0.81        0.11      4.52 o 
 -10   0   6      638.00      584.43     32.76 o 
  -9   0   6      130.66      105.85     13.68 o 
  -8   0   6       25.78       40.16      8.01 o 
  -7   0   6      658.45      601.43     20.96 o 
  -6   0   6       95.54       70.36      9.15 o 
  -5   0   6       15.82       23.96      8.91 o 
  -4   0   6       55.80       63.92      6.50 o 
  -3   0   6      376.33      335.16     13.73 o 
  -2   0   6       50.16       65.72     12.29 o 
  -1   0   6      143.75      127.17      9.58 o 
   0   0   6     6543.51     6630.43     67.08 o 
   1   0   6     2037.44     2098.44    162.04 o 
   2   0   6      215.17      244.68     13.23 o 
   3   0   6     1277.38     1209.00     41.36 o 
   4   0   6      167.89      148.18     10.68 o 
   5   0   6       76.69       71.85      7.64 o 
   6   0   6       78.31       84.65     12.49 o 
   7   0   6       41.53       54.41     10.74 o 
   8   0   6       34.62       28.45      7.76 o 
   9   0   6       86.40       92.12     14.23 o 
  10   0   6      556.25      507.61     23.16 o 
  11   0   6      626.79      611.26     24.96 o 
  12   0   6      562.13      604.88     20.51 o 
  13   0   6      541.41      536.60     19.30 o 
  14   0   6        1.97        3.28      2.53 o 
  15   0   6       51.19       42.90      7.88 o 
  16   0   6      105.61      117.56      9.88 o 
  17   0   6       76.17       93.18      8.25 o 
  18   0   6       29.03       24.79      3.86 o 
  19   0   6        0.58       -0.15      2.05 o 
 -21   1   6        4.57        9.49      3.26 o 
 -20   1   6        1.52        3.10      2.53 o 
 -19   1   6        8.40        3.70      5.22 o 
 -18   1   6        0.84       -0.67      2.56 o 
 -17   1   6       10.42       14.02      3.18 o 
 -16   1   6        3.55       -1.51      2.32 o 
 -15   1   6      115.30       96.38      9.06 o 
 -14   1   6       15.78       11.45      2.46 o 
 -13   1   6        2.11        2.36      1.92 o 
 -12   1   6      124.91      129.53      7.53 o 
 -11   1   6       60.59       77.45      9.05 o 
 -10   1   6       66.41       50.22      7.24 o 
  -9   1   6      336.74      335.24     17.16 o 
  -8   1   6        1.05        1.61      2.09 o 
  -7   1   6        0.34       -1.14      1.64 o 
  -6   1   6      174.15      167.34      7.75 o 
  -5   1   6      418.66      426.17     10.53 o 
  -4   1   6        8.69       13.81      2.08 o 
  -3   1   6      770.95      721.49     17.44 o 
  -2   1   6      187.42      310.02     64.59 o 
  -1   1   6       29.03      111.74      9.26 o 
   0   1   6     1648.97     1761.58     29.11 o 
   1   1   6     1760.67     1857.34     25.54 o 
   2   1   6      419.17      474.02     13.06 o 
   3   1   6       10.87       10.52      2.41 o 
   4   1   6       36.99       39.75      3.98 o 
   5   1   6        0.48        1.47      1.63 o 
   6   1   6      241.11      224.96     14.33 o 
   7   1   6       55.04       48.92      6.81 o 
   8   1   6       21.50       15.79      4.58 o 
   9   1   6       48.05       51.45     11.53 o 
  10   1   6      602.17      575.60     19.88 o 
  11   1   6      849.39      887.91     21.39 o 
  12   1   6      306.41      317.09     11.49 o 
  13   1   6      271.41      242.60      9.12 o 
  14   1   6        2.33        2.56      2.21 o 
  15   1   6       44.74       49.56      4.81 o 
  16   1   6       22.01       21.29      3.28 o 
  17   1   6       23.44       25.74      3.09 o 
  18   1   6       37.11       34.58      3.74 o 
  19   1   6        4.97        2.59      2.41 o 
 -21   2   6       68.01       99.94      6.74 o 
 -20   2   6        0.01       -1.81      1.81 o 
 -19   2   6       19.13       14.27      3.17 o 
 -18   2   6       56.46       55.97      5.32 o 
 -17   2   6       54.85       54.87      5.71 o 
 -16   2   6        1.65        1.86      2.10 o 
 -15   2   6      142.38      152.53      9.68 o 
 -14   2   6       30.93       21.81      3.06 o 
 -13   2   6      273.53      279.28     10.24 o 
 -12   2   6      541.09      509.55     13.62 o 
 -11   2   6       24.15       21.12      5.16 o 
 -10   2   6      192.52      177.52     12.94 o 
  -9   2   6      321.54      313.21     16.86 o 
  -8   2   6      221.40      232.01     13.94 o 
  -7   2   6      101.67      100.70      5.67 o 
  -6   2   6       50.59       50.54      3.85 o 
  -5   2   6      690.44      753.12     14.49 o 
  -4   2   6      366.69      339.55      9.44 o 
  -3   2   6      397.63      343.60     10.86 o 
  -2   2   6      336.41      419.77     23.76 o 
  -1   2   6      200.45      388.28     18.51 o 
   0   2   6      320.65      444.58     17.66 o 
   1   2   6      893.91      942.64     18.37 o 
   2   2   6      178.17      193.38      8.53 o 
   3   2   6      134.69      125.76      7.00 o 
   4   2   6      212.69      219.97      9.31 o 
   5   2   6        3.52        1.51      1.73 o 
   6   2   6       27.38       40.34      6.19 o 
   7   2   6       23.44       18.08      5.14 o 
   8   2   6      773.45      740.68     56.49 o 
   9   2   6      256.60      230.96     15.74 o 
  10   2   6       12.62        5.78      4.71 o 
  11   2   6      470.71      471.31     18.46 o 
  12   2   6       13.46       14.44      2.78 o 
  13   2   6      417.52      372.76     12.42 o 
  14   2   6       94.27       92.36      6.85 o 
  15   2   6        6.31        7.42      2.03 o 
  16   2   6       27.72       31.98      3.77 o 
  17   2   6       34.60       33.36      4.16 o 
  18   2   6        2.85        7.36      2.69 o 
 -20   3   6        8.11       10.13      2.03 o 
 -19   3   6       16.40       18.73      2.88 o 
 -18   3   6       79.17       85.11      6.42 o 
 -17   3   6       39.62       35.13      4.01 o 
 -16   3   6      188.17      194.49     10.49 o 
 -15   3   6      194.08      183.49     10.45 o 
 -14   3   6      114.56      109.21      8.25 o 
 -13   3   6       14.60        8.51      3.01 o 
 -12   3   6       37.59       28.93      4.21 o 
 -11   3   6      321.45      339.74     12.10 o 
 -10   3   6      134.93      137.07     11.71 o 
  -9   3   6      160.34      134.35     11.25 o 
  -8   3   6      823.22      808.68     21.27 o 
  -7   3   6       18.42       16.26      3.00 o 
  -6   3   6      160.36      164.65      8.03 o 
  -5   3   6       12.78        9.94      2.04 o 
  -4   3   6       20.65       15.38      2.85 o 
  -3   3   6     1179.63     1273.98     21.64 o 
  -2   3   6     1480.73     1735.78     85.73 o 
  -1   3   6       68.11      975.65     21.78 o 
   0   3   6      253.91      299.26     12.18 o 
   1   3   6      127.45      155.42     12.52 o 
   2   3   6      104.79      130.11      7.22 o 
   3   3   6       45.66       41.17      4.24 o 
   4   3   6       31.38       33.38      4.26 o 
   5   3   6       18.96       16.27      3.37 o 
   6   3   6      197.01      193.27     13.23 o 
   7   3   6        4.43        5.92      3.30 o 
   8   3   6      679.46      636.53     24.94 o 
   9   3   6      560.96      550.62     17.20 o 
  10   3   6       16.48       14.50      3.34 o 
  11   3   6        0.02       -0.72      2.23 o 
  12   3   6        5.08        6.84      2.12 o 
  13   3   6        0.05        1.69      2.19 o 
  14   3   6        2.28       -0.75      2.00 o 
  15   3   6       56.21       43.24      4.65 o 
  16   3   6        0.23       -0.74      2.16 o 
  17   3   6        1.15       -1.43      2.41 o 
  18   3   6       10.46       12.82      3.04 o 
 -20   4   6        4.59        5.80      4.47 o 
 -19   4   6        0.14        1.34      1.96 o 
 -18   4   6        0.08       -1.63      3.11 o 
 -17   4   6       16.13       11.90      3.14 o 
 -16   4   6      103.05       92.26      7.09 o 
 -15   4   6       76.77       76.09      7.70 o 
 -14   4   6      163.16      143.84     14.40 o 
 -13   4   6       11.04       13.13      4.83 o 
 -12   4   6       13.24       14.93      3.18 o 
 -11   4   6     1616.24     1542.14     26.06 o 
 -10   4   6     1401.55     1404.22     25.54 o 
  -9   4   6       20.94       12.78      3.33 o 
  -8   4   6      154.51      138.86      9.20 o 
  -7   4   6      381.89      373.02     12.76 o 
  -6   4   6      281.69      269.59     10.63 o 
  -5   4   6      154.58      131.38      8.67 o 
  -4   4   6     2276.20     2296.52     52.61 o 
  -3   4   6      348.88      352.26     16.93 o 
  -2   4   6      386.00      365.37     16.75 o 
  -1   4   6       26.55       26.17      4.70 o 
   0   4   6        4.79        9.21      7.15 o 
   1   4   6     1080.47     1006.40     29.63 o 
   2   4   6       24.61       24.12      9.34 o 
   3   4   6      115.06       94.47      6.20 o 
   4   4   6        0.12        0.51      2.52 o 
   5   4   6      118.41      125.34      7.37 o 
   6   4   6        4.58        6.55      5.01 o 
   7   4   6      669.55      695.00     25.69 o 
   8   4   6      256.68      253.06      9.29 o 
   9   4   6      318.36      300.83     14.83 o 
  10   4   6       25.13       21.89      3.67 o 
  11   4   6        1.64       -1.49      2.26 o 
  12   4   6       59.87       58.70      5.84 o 
  13   4   6       62.72       64.05      5.72 o 
  14   4   6       73.51       73.38      6.09 o 
  15   4   6        8.30       11.14      2.68 o 
  16   4   6       12.23        8.38      3.44 o 
  17   4   6       66.43       76.72      6.42 o 
  18   4   6       67.28       58.02      9.65 o 
 -19   5   6       10.48       13.89      3.43 o 
 -18   5   6        7.28        8.11      3.20 o 
 -17   5   6       35.26       32.13      5.89 o 
 -16   5   6       19.10       17.27      3.81 o 
 -15   5   6      137.96      123.14      9.55 o 
 -14   5   6        5.80        5.55      3.37 o 
 -13   5   6        0.18       -1.33      2.50 o 
 -12   5   6       54.32       58.30      8.62 o 
 -11   5   6      277.54      274.73     10.20 o 
 -10   5   6     1801.45     1592.83     30.42 o 
  -9   5   6       85.24       87.85      4.74 o 
  -8   5   6       17.72       18.70      4.54 o 
  -7   5   6       49.45       44.91      7.13 o 
  -6   5   6      221.33      205.01     11.41 o 
  -5   5   6      170.40      156.81     10.00 o 
  -4   5   6        1.23        3.23      2.64 o 
  -3   5   6        0.76        0.11      2.20 o 
  -2   5   6      321.47      346.88     14.23 o 
  -1   5   6      106.38      104.29     14.77 o 
   0   5   6      104.99      111.44     10.85 o 
   1   5   6      444.81      431.91     20.62 o 
   2   5   6     1015.22     1031.48     42.90 o 
   3   5   6        2.40        2.79      3.18 o 
   4   5   6        8.01        5.18      2.15 o 
   5   5   6       67.06       80.61      6.22 o 
   6   5   6     1333.96     1292.13     28.79 o 
   7   5   6       47.88       56.56      4.82 o 
   8   5   6      279.60      293.27     12.22 o 
   9   5   6      127.78      102.04      8.90 o 
  10   5   6       19.46       16.43      3.62 o 
  11   5   6        1.22        0.82      2.70 o 
  12   5   6        1.83        4.57      3.15 o 
  13   5   6       62.16       55.31      5.41 o 
  14   5   6      145.61      161.14      9.61 o 
  15   5   6        8.53        6.54      2.98 o 
  16   5   6       19.47       25.40      3.46 o 
  17   5   6        3.39        4.49      2.46 o 
 -18   6   6        0.03       -1.48      2.15 o 
 -17   6   6        0.12        1.48      2.56 o 
 -16   6   6        9.58       15.96      4.42 o 
 -15   6   6        0.17        7.56      4.07 o 
 -14   6   6       62.66       57.08      8.28 o 
 -13   6   6        5.79       -1.28      3.29 o 
 -12   6   6        0.19        3.49      3.00 o 
 -11   6   6        0.50        9.49      5.49 o 
 -10   6   6      104.02       89.99      6.52 o 
  -9   6   6        5.39        5.07      2.60 o 
  -8   6   6       71.76       58.19      4.53 o 
  -7   6   6      350.66      350.44     11.07 o 
  -6   6   6       43.38       29.33      4.23 o 
  -5   6   6       14.88       12.91      3.78 o 
  -4   6   6      229.94      201.80     11.77 o 
  -3   6   6        8.26       10.79      3.30 o 
  -2   6   6       19.30       20.87      4.73 o 
  -1   6   6       81.39      107.31      8.60 o 
   0   6   6        0.10        4.87      8.84 o 
   1   6   6      188.68      193.20     17.39 o 
   2   6   6       22.34       28.69      5.66 o 
   3   6   6      280.27      267.58     13.72 o 
   4   6   6      251.15      242.15      8.42 o 
   5   6   6      725.05      674.89     15.29 o 
   6   6   6     1501.31     1462.73     27.72 o 
   7   6   6      468.18      495.86     18.84 o 
   8   6   6      297.42      274.41     12.07 o 
   9   6   6      996.86      916.06     19.85 o 
  10   6   6      213.60      203.32      9.35 o 
  11   6   6        0.39       -1.13      2.14 o 
  12   6   6       16.21       11.36      3.49 o 
  13   6   6       16.30       15.59      3.48 o 
  14   6   6       33.20       39.29      4.18 o 
  15   6   6       22.33       26.10      3.69 o 
  16   6   6       17.67       17.94      3.52 o 
 -17   7   6       17.44       25.66      4.32 o 
 -16   7   6       10.90       15.66      4.25 o 
 -15   7   6       17.64       25.00      5.48 o 
 -14   7   6       29.06       27.46      6.03 o 
 -13   7   6       86.16       78.69      9.59 o 
 -12   7   6      170.41      176.48     14.23 o 
 -11   7   6      103.46      104.51      9.14 o 
 -10   7   6        0.75       -2.48      3.92 o 
  -9   7   6      200.00      195.12     10.53 o 
  -8   7   6       76.72       75.39      5.12 o 
  -7   7   6      440.63      403.83     15.72 o 
  -6   7   6       44.32       33.31      4.36 o 
  -5   7   6        0.64        1.25      2.00 o 
  -4   7   6       35.74       30.53      3.41 o 
  -3   7   6       26.49       21.62      2.97 o 
  -2   7   6      341.95      337.45      9.95 o 
  -1   7   6        5.26       14.77      5.74 o 
   0   7   6       23.67       20.41      2.60 o 
   1   7   6       80.17       79.50      5.30 o 
   2   7   6      705.25      675.90     20.62 o 
   3   7   6       44.44       47.36      4.73 o 
   4   7   6       14.35       19.07      3.37 o 
   5   7   6      110.39      108.71      7.97 o 
   6   7   6      293.17      275.35     12.34 o 
   7   7   6      688.82      632.09     33.69 o 
   8   7   6      460.42      424.43     17.90 o 
   9   7   6      107.20       95.22      8.52 o 
  10   7   6       44.39       56.81      6.71 o 
  11   7   6       67.80       59.69      5.52 o 
  12   7   6       52.08       51.03      4.97 o 
  13   7   6        3.89        1.55      2.72 o 
  14   7   6        0.11       -0.30      2.42 o 
  15   7   6        4.54        9.07      2.91 o 
 -16   8   6        6.09        0.69      3.00 o 
 -15   8   6        0.49       -2.55      2.55 o 
 -14   8   6       15.18       15.00      4.04 o 
 -13   8   6       66.72       49.62      6.97 o 
 -12   8   6       64.24       68.16      8.50 o 
 -11   8   6        2.34        3.21      3.26 o 
 -10   8   6      142.18      117.09      9.31 o 
  -9   8   6      483.55      474.98     15.98 o 
  -8   8   6      461.56      470.54     23.16 o 
  -7   8   6      709.44      654.51     22.97 o 
  -6   8   6      238.26      202.76     10.29 o 
  -5   8   6        0.99        3.21      2.62 o 
  -4   8   6        0.02       -0.32      1.72 o 
  -3   8   6       24.33       19.73      2.91 o 
  -2   8   6       18.99       19.61      2.90 o 
  -1   8   6        4.93        1.91      1.91 o 
   0   8   6        2.58        1.74      1.80 o 
   1   8   6       78.75       76.86      5.41 o 
   2   8   6      119.87      112.44      7.27 o 
   3   8   6      146.79      141.41      9.01 o 
   4   8   6      109.77       95.93      7.54 o 
   5   8   6      118.21      133.53     10.22 o 
   6   8   6       83.87       95.83     10.85 o 
   7   8   6       53.56       53.31      8.17 o 
   8   8   6       24.84       22.80      4.40 o 
   9   8   6       24.84       24.31      5.50 o 
  10   8   6        2.08        2.81      4.04 o 
  11   8   6        1.43        1.95      2.38 o 
  12   8   6        4.99       13.45      3.81 o 
  13   8   6        4.96        4.23      2.61 o 
  14   8   6        0.99        4.61      2.31 o 
 -15   9   6      230.25      227.11     14.63 o 
 -14   9   6        0.81       46.54     53.34 o 
 -13   9   6       29.48      104.27     66.31 o 
 -12   9   6        2.88       55.49     52.40 o 
 -11   9   6        1.22       17.54     22.81 o 
 -10   9   6       33.92       45.35      7.25 o 
  -9   9   6      160.21      170.76     10.32 o 
  -8   9   6       76.76       70.43     11.06 o 
  -7   9   6       56.40       57.99      5.39 o 
  -6   9   6        0.49       -0.87      2.54 o 
  -5   9   6      220.77      191.15     10.02 o 
  -4   9   6      457.44      481.30     18.42 o 
  -3   9   6        0.36        2.83      2.54 o 
  -2   9   6      191.84      182.58     13.95 o 
  -1   9   6        9.38        7.84      2.78 o 
   0   9   6       35.55       32.67      4.19 o 
   1   9   6        0.03        0.63      2.35 o 
   2   9   6       30.09       28.52      4.49 o 
   3   9   6        0.01        1.76      2.28 o 
   4   9   6       73.40       67.12      7.43 o 
   5   9   6      268.51      285.75     12.16 o 
   6   9   6       73.84       97.93      8.22 o 
   7   9   6       58.84       56.07      6.16 o 
   8   9   6      256.35      280.75     12.94 o 
   9   9   6       51.42       52.13      5.53 o 
  10   9   6       14.05        7.40      2.50 o 
  11   9   6        0.03        0.42      1.67 o 
  12   9   6       30.95       25.29      3.39 o 
 -13  10   6        1.79      105.56     10.86 o 
 -12  10   6       39.42      108.68     63.06 o 
 -11  10   6       34.15       80.86     54.56 o 
 -10  10   6        9.93        6.49      3.78 o 
  -9  10   6       20.26       19.06      3.49 o 
  -8  10   6        2.58        1.90      9.65 o 
  -7  10   6       25.27       16.83      4.42 o 
  -6  10   6       31.67        6.69      5.96 o 
  -5  10   6      124.04      119.36      9.39 o 
  -4  10   6      120.15      119.12      8.64 o 
  -3  10   6      315.44      397.44     40.81 o 
  -2  10   6        3.71        2.22      3.22 o 
  -1  10   6       54.64       74.30      9.17 o 
   0  10   6       10.16        4.87      2.81 o 
   1  10   6       14.53       11.01      4.31 o 
   2  10   6        3.35        5.11      2.96 o 
   3  10   6       25.35       17.45      3.96 o 
   4  10   6        4.38        4.85      2.65 o 
   5  10   6       35.74       42.24      5.32 o 
   6  10   6       89.32       91.07      7.03 o 
   7  10   6       15.09       16.08      3.27 o 
   8  10   6      230.68      257.57     10.84 o 
   9  10   6       15.87       15.72      2.90 o 
  10  10   6       21.33       28.51      2.88 o 
 -10  11   6        3.00       89.42     10.54 o 
  -9  11   6        2.96        2.08      1.96 o 
  -8  11   6        0.01        2.89      3.71 o 
  -7  11   6      175.89      175.89      8.77 o 
  -6  11   6        1.23        6.97      3.46 o 
  -5  11   6       34.05       27.41      7.18 o 
  -4  11   6       21.16       11.66      5.46 o 
  -3  11   6        0.19        0.16      2.33 o 
  -2  11   6       38.83       51.47      7.57 o 
  -1  11   6        4.52        3.40      2.38 o 
   0  11   6        1.11       -0.82      3.34 o 
   1  11   6        2.71       -1.63      2.22 o 
   2  11   6       18.89        9.42      2.72 o 
   3  11   6       11.74        1.02      3.25 o 
   4  11   6      182.56      179.75     11.66 o 
   5  11   6       52.37       49.15      4.63 o 
   6  11   6        0.07        3.23      1.77 o 
   7  11   6       11.47       12.43      2.27 o 
   8  11   6       34.34       52.74      7.64 o 
  -5  12   6       45.63       45.18      6.90 o 
  -4  12   6       30.54      115.83     71.67 o 
  -3  12   6       10.61       67.06     46.10 o 
  -2  12   6       11.54       31.39     12.28 o 
  -1  12   6        0.07       -2.79      2.79 o 
   0  12   6       14.86       14.28      4.35 o 
   1  12   6        2.30       -4.96      4.96 o 
   2  12   6        6.70       -4.46      4.46 o 
   3  12   6       55.03       47.10      5.88 o 
 -20   1   7       20.29        8.58      2.89 o 
 -19   1   7       10.25       10.06      3.28 o 
 -18   1   7       15.89       15.93      4.70 o 
 -17   1   7        2.91        1.40      3.41 o 
 -16   1   7        7.61        7.98      3.26 o 
 -15   1   7       33.60       23.00      4.87 o 
 -14   1   7      273.06      231.30     13.65 o 
 -13   1   7      123.93       99.48      6.85 o 
 -12   1   7       81.89       69.46      5.79 o 
 -11   1   7       22.10       22.38      3.47 o 
 -10   1   7      220.15      242.53     12.90 o 
  -9   1   7      716.81      663.46     24.78 o 
  -8   1   7       26.94       22.06      4.55 o 
  -7   1   7       20.98       20.64      3.16 o 
  -6   1   7        5.52        9.89      2.34 o 
  -5   1   7       99.57       81.31      5.71 o 
  -4   1   7       28.82       37.60      4.74 o 
  -3   1   7       91.03       73.53      6.73 o 
  -2   1   7       44.00       69.77      8.53 o 
  -1   1   7      411.45      473.39     20.37 o 
   0   1   7       20.41      221.39     14.16 o 
   1   1   7      187.32      207.87      9.51 o 
   2   1   7     1133.76     1125.55     22.10 o 
   3   1   7      122.73      141.94      7.99 o 
   4   1   7      191.45      193.15      9.37 o 
   5   1   7      113.63      100.27      7.96 o 
   6   1   7       96.12       94.77     10.11 o 
   7   1   7        5.72        1.83      3.04 o 
   8   1   7        0.07        3.68      2.34 o 
   9   1   7      513.88      497.29     19.00 o 
  10   1   7        6.59        3.89      2.83 o 
  11   1   7       35.62       22.58      4.60 o 
  12   1   7        5.87        0.29      3.19 o 
  13   1   7        5.94        6.13      2.77 o 
  14   1   7        3.74        2.92      2.53 o 
  15   1   7       15.79       21.11      3.21 o 
  16   1   7        4.81        7.46      2.10 o 
  17   1   7       16.62       18.55      2.36 o 
 -20   2   7        5.14        5.62      2.44 o 
 -19   2   7        8.76        6.86      2.14 o 
 -18   2   7        4.00        5.38      2.38 o 
 -17   2   7        0.73       -1.94      2.15 o 
 -16   2   7        4.28        4.36      2.33 o 
 -15   2   7       17.27       17.61      3.55 o 
 -14   2   7       80.80       85.23      8.36 o 
 -13   2   7      210.38      184.92     12.43 o 
 -12   2   7      148.95      149.75      8.27 o 
 -11   2   7      188.04      174.16      8.84 o 
 -10   2   7       50.76       47.06      4.60 o 
  -9   2   7      806.57      782.28     27.20 o 
  -8   2   7      801.53      777.25     26.27 o 
  -7   2   7      195.34      180.35      8.95 o 
  -6   2   7       23.88       20.69      3.16 o 
  -5   2   7       17.59       16.28      2.77 o 
  -4   2   7      254.71      247.76     10.06 o 
  -3   2   7        0.25        5.66      3.18 o 
  -2   2   7      241.83      252.05     12.14 o 
  -1   2   7       33.87      115.81     25.38 o 
   0   2   7       35.90       48.29      5.71 o 
   1   2   7      289.94      314.71     13.63 o 
   2   2   7      691.20      725.67     17.88 o 
   3   2   7       27.90       45.06      4.59 o 
   4   2   7      125.85      137.47      8.72 o 
   5   2   7      160.88      148.12      9.75 o 
   6   2   7       35.30       32.22      6.06 o 
   7   2   7      110.78      107.42     10.70 o 
   8   2   7       67.67       70.84      9.12 o 
   9   2   7      239.07      198.41     15.24 o 
  10   2   7        1.83        0.60      3.10 o 
  11   2   7       30.33       28.83      6.95 o 
  12   2   7       11.54        7.51      3.48 o 
  13   2   7       39.43       43.62      4.80 o 
  14   2   7        2.90        0.25      2.67 o 
  15   2   7        6.48        3.81      2.30 o 
  16   2   7        8.89        9.53      2.61 o 
  17   2   7       46.74       42.29      4.71 o 
 -19   3   7        2.30        2.78      1.57 o 
 -18   3   7        0.71       -2.00      2.55 o 
 -17   3   7        2.84        1.19      2.16 o 
 -16   3   7        9.59        8.04      2.30 o 
 -15   3   7        3.51        8.95      2.79 o 
 -14   3   7      312.29      268.48     12.49 o 
 -13   3   7      209.21      195.93     12.57 o 
 -12   3   7       52.91       57.59      5.26 o 
 -11   3   7      223.99      229.94      9.34 o 
 -10   3   7        9.30        6.11      2.29 o 
  -9   3   7        9.17        7.20      2.68 o 
  -8   3   7       58.74       63.17      7.83 o 
  -7   3   7        1.57        1.31      1.84 o 
  -6   3   7        3.21        7.14      2.27 o 
  -5   3   7       39.34       35.41      4.82 o 
  -4   3   7      168.70      186.99      9.16 o 
  -3   3   7      418.86      394.52     15.80 o 
  -2   3   7      560.12      616.55     19.76 o 
  -1   3   7      410.97      541.04     30.94 o 
   0   3   7      274.85      339.08     16.94 o 
   1   3   7       92.72       99.29      7.93 o 
   2   3   7        5.99        6.89      2.84 o 
   3   3   7       90.15       93.79      9.61 o 
   4   3   7       29.95       34.79      5.09 o 
   5   3   7       55.80       64.78      6.64 o 
   6   3   7      105.58      102.95     10.39 o 
   7   3   7     2278.62     2127.63     38.84 o 
   8   3   7        3.41        9.93      4.59 o 
   9   3   7        2.14        1.80      5.99 o 
  10   3   7        5.04        9.02      3.66 o 
  11   3   7       81.71       85.64      8.32 o 
  12   3   7        1.49        0.38      2.47 o 
  13   3   7       34.84       38.57      5.22 o 
  14   3   7       88.79       86.38      7.30 o 
  15   3   7       42.49       40.12      4.50 o 
  16   3   7        8.48        8.93      2.87 o 
  17   3   7       67.69       62.19     11.30 o 
 -19   4   7        4.10        5.61      1.85 o 
 -18   4   7       19.41       31.17      3.91 o 
 -17   4   7       36.34       38.72      4.96 o 
 -16   4   7       39.64       29.65      4.91 o 
 -15   4   7       10.90       18.41      4.00 o 
 -14   4   7        1.45        5.32      2.93 o 
 -13   4   7      322.01      296.66     15.44 o 
 -12   4   7       11.50        7.65      3.62 o 
 -11   4   7        3.93        2.44      2.13 o 
 -10   4   7       31.38       26.40      3.69 o 
  -9   4   7      348.96      359.02     11.44 o 
  -8   4   7      508.35      479.68     11.80 o 
  -7   4   7      192.92      175.99     10.75 o 
  -6   4   7      286.11      323.08     14.35 o 
  -5   4   7        1.15        3.01      2.67 o 
  -4   4   7      601.26      619.81     19.49 o 
  -3   4   7        0.99        7.45      4.72 o 
  -2   4   7       21.67       21.37      4.92 o 
  -1   4   7      344.72      294.98     17.31 o 
   0   4   7      117.49      153.21     39.06 o 
   1   4   7       29.82       27.00      5.54 o 
   2   4   7      254.57      232.86     15.38 o 
   3   4   7      115.43      109.80     10.75 o 
   4   4   7      127.21      102.88      8.28 o 
   5   4   7      182.41      177.79     10.88 o 
   6   4   7      109.13       99.17      8.39 o 
   7   4   7     2270.92     2224.01     39.38 o 
   8   4   7       41.97       38.14      5.57 o 
   9   4   7      333.71      307.31     15.29 o 
  10   4   7       75.04       76.16      7.84 o 
  11   4   7       40.49       45.06      5.07 o 
  12   4   7        1.15        4.17      2.64 o 
  13   4   7      101.99       94.46      7.73 o 
  14   4   7       68.43       51.21      5.66 o 
  15   4   7      125.98      117.48      8.77 o 
  16   4   7        0.06       -0.84      2.48 o 
 -18   5   7       20.13       27.57      4.43 o 
 -17   5   7       29.84       47.62      4.98 o 
 -16   5   7      143.88      152.93      9.51 o 
 -15   5   7       24.33       26.87      4.51 o 
 -14   5   7      121.41      122.55      9.50 o 
 -13   5   7       57.11       67.68      7.43 o 
 -12   5   7      144.68      141.65     10.77 o 
 -11   5   7       91.06       74.47      8.04 o 
 -10   5   7      284.34      284.29     14.74 o 
  -9   5   7      632.77      592.11     12.55 o 
  -8   5   7      342.52      336.56     12.42 o 
  -7   5   7      422.60      381.47     16.93 o 
  -6   5   7       35.39       31.53      2.63 o 
  -5   5   7       20.54       12.97      3.40 o 
  -4   5   7       18.82       24.50      4.21 o 
  -3   5   7       11.51       14.42      3.48 o 
  -2   5   7      168.22      159.28     13.17 o 
  -1   5   7       16.95       23.93      5.66 o 
   0   5   7      138.68      136.03     12.37 o 
   1   5   7       83.01       77.24      9.48 o 
   2   5   7      459.24      443.22     22.04 o 
   3   5   7        6.02        7.72      1.92 o 
   4   5   7       20.79       21.57      3.06 o 
   5   5   7      417.05      405.44     12.88 o 
   6   5   7      323.67      344.01     12.10 o 
   7   5   7      273.52      275.03     10.83 o 
   8   5   7       18.79       17.13      3.54 o 
   9   5   7       34.98       36.17      4.82 o 
  10   5   7       53.81       40.51      4.25 o 
  11   5   7        0.30        0.17      1.93 o 
  12   5   7       30.21       29.25      3.99 o 
  13   5   7      151.69      168.10      8.48 o 
  14   5   7       52.41       54.81      5.55 o 
  15   5   7       20.72       27.29      4.43 o 
  16   5   7       15.79       16.85      4.41 o 
 -18   6   7       54.90       72.81      8.52 o 
 -17   6   7       29.45       38.02      5.31 o 
 -16   6   7       75.66       87.31      8.53 o 
 -15   6   7        0.01       -0.71      2.77 o 
 -14   6   7        1.08       -0.37      3.03 o 
 -13   6   7       31.42       22.18      5.57 o 
 -12   6   7        9.16        5.81      2.70 o 
 -11   6   7       24.76       23.56      4.60 o 
 -10   6   7       28.99       31.15      6.02 o 
  -9   6   7       66.90       67.58      5.82 o 
  -8   6   7      186.25      154.78      6.95 o 
  -7   6   7       94.90       79.31      4.90 o 
  -6   6   7       26.91       16.93      2.46 o 
  -5   6   7       49.51       37.85      3.35 o 
  -4   6   7       74.99       68.80      4.53 o 
  -3   6   7      270.08      230.87      8.20 o 
  -2   6   7      382.39      354.91     11.25 o 
  -1   6   7       17.91       36.87      8.74 o 
   0   6   7        4.71        1.05      2.89 o 
   1   6   7      193.51      193.13      8.29 o 
   2   6   7      669.73      668.30     15.39 o 
   3   6   7      108.42      115.85      7.11 o 
   4   6   7      542.00      535.42     13.78 o 
   5   6   7      388.46      418.35     13.38 o 
   6   6   7       68.06       43.48      6.08 o 
   7   6   7        5.16        5.03      3.26 o 
   8   6   7       18.07       18.74      4.38 o 
   9   6   7       62.00       74.72      5.74 o 
  10   6   7      106.66      105.18      6.50 o 
  11   6   7      208.42      178.77      8.97 o 
  12   6   7        6.00        9.08      3.41 o 
  13   6   7       85.35      108.99      7.38 o 
  14   6   7        0.00       -2.61      2.61 o 
  15   6   7       52.32       78.68      8.88 o 
 -17   7   7       26.22       33.09      5.53 o 
 -16   7   7        0.14        0.48      2.16 o 
 -15   7   7       29.22       32.60      5.35 o 
 -14   7   7       63.54       72.62      8.28 o 
 -13   7   7       17.69       13.94      4.82 o 
 -12   7   7        0.14       -1.65      3.32 o 
 -11   7   7       39.82       45.42      7.46 o 
 -10   7   7       36.98       37.76      7.16 o 
  -9   7   7       51.00       47.70      6.70 o 
  -8   7   7        7.88        4.42      3.76 o 
  -7   7   7      249.50      229.12     11.03 o 
  -6   7   7        0.36       -2.68      2.68 o 
  -5   7   7       15.19       12.25      2.55 o 
  -4   7   7        1.05        4.28      2.05 o 
  -3   7   7       12.07       11.54      2.31 o 
  -2   7   7        0.05        2.17      2.04 o 
  -1   7   7       54.93       49.73      4.41 o 
   0   7   7       79.48       75.51      5.37 o 
   1   7   7       21.28       15.55      2.51 o 
   2   7   7      134.79      151.01      7.61 o 
   3   7   7       20.90       19.57      3.36 o 
   4   7   7      176.89      190.53      9.28 o 
   5   7   7       20.14       23.55      4.65 o 
   6   7   7        1.96       -0.14      2.78 o 
   7   7   7      271.29      314.51     18.60 o 
   8   7   7      460.36      443.05     17.77 o 
   9   7   7      244.04      224.91     10.32 o 
  10   7   7       32.94       36.25      4.35 o 
  11   7   7        2.61        6.59      2.42 o 
  12   7   7        2.84        2.02      3.05 o 
  13   7   7        1.28        0.29      2.16 o 
  14   7   7       29.91       30.47      5.56 o 
 -15   8   7       55.50       61.80      5.92 o 
 -14   8   7        1.24        1.60      2.64 o 
 -13   8   7        0.21       -0.53      2.89 o 
 -12   8   7        1.45        1.64      3.32 o 
 -11   8   7      111.39      111.59     10.49 o 
 -10   8   7       26.27       27.00      5.89 o 
  -9   8   7       57.47       67.29      7.08 o 
  -8   8   7        0.14       -1.29      2.79 o 
  -7   8   7      221.48      184.02     17.51 o 
  -6   8   7      147.57      131.71      8.39 o 
  -5   8   7      224.86      208.84     10.55 o 
  -4   8   7        3.06        3.02      2.87 o 
  -3   8   7       36.56       26.14      4.09 o 
  -2   8   7      117.83      124.21      7.56 o 
  -1   8   7      429.37      458.80     14.11 o 
   0   8   7       52.29       57.94      5.73 o 
   1   8   7       97.78       84.11      7.00 o 
   2   8   7       43.96       50.28      5.55 o 
   3   8   7        3.00        1.38      2.61 o 
   4   8   7       32.59       47.50      6.08 o 
   5   8   7       84.15       95.80     11.44 o 
   6   8   7        3.35        6.13      4.44 o 
   7   8   7       11.92       15.21      4.10 o 
   8   8   7       31.07       28.50      4.47 o 
   9   8   7      285.48      230.56      9.58 o 
  10   8   7      126.58       99.94      8.10 o 
  11   8   7        0.52        2.57      1.81 o 
  12   8   7      304.57      332.31     30.25 o 
  13   8   7      190.90      233.12     13.98 o 
 -14   9   7        0.22       -2.16      2.39 o 
 -13   9   7        1.88       -2.54      2.54 o 
 -12   9   7        0.31       -4.19      4.19 o 
 -11   9   7        0.93        2.25      2.90 o 
 -10   9   7        6.34        2.81      8.10 o 
  -9   9   7       63.60       74.04      8.30 o 
  -8   9   7      193.63      192.64     10.90 o 
  -7   9   7        1.16        0.69      3.85 o 
  -6   9   7        1.58       -1.41      4.72 o 
  -5   9   7       65.54       59.45      4.73 o 
  -4   9   7      204.74      206.69     10.78 o 
  -3   9   7      219.16      222.77      9.46 o 
  -2   9   7       44.55       37.32      4.36 o 
  -1   9   7       97.12      106.44      7.62 o 
   0   9   7      112.43      125.63      7.43 o 
   1   9   7        0.73        0.29      2.65 o 
   2   9   7       21.59       13.32      3.16 o 
   3   9   7       28.69       21.83      4.40 o 
   4   9   7       25.38       29.33      6.26 o 
   5   9   7       14.14        8.03      3.62 o 
   6   9   7        0.06        2.95      3.69 o 
   7   9   7       35.18       45.82     10.92 o 
   8   9   7       30.57       23.73      4.73 o 
   9   9   7      155.66      131.59      9.58 o 
  10   9   7      106.09       90.35      7.32 o 
  11   9   7       32.08       33.47      5.71 o 
 -11  10   7        5.74       50.78     59.55 o 
 -10  10   7        9.77       70.66     61.71 o 
  -9  10   7        1.50       40.65     42.71 o 
  -8  10   7       95.27      121.46     25.56 o 
  -7  10   7       98.22      100.29      8.82 o 
  -6  10   7       33.81       33.74      4.40 o 
  -5  10   7      142.86      120.88      7.67 o 
  -4  10   7        6.27        3.15      3.31 o 
  -3  10   7       58.52       60.73      9.92 o 
  -2  10   7       10.64        3.16      4.35 o 
  -1  10   7        0.09       -0.12      3.54 o 
   0  10   7        0.62        4.59      2.20 o 
   1  10   7        1.86        6.17      2.99 o 
   2  10   7        0.93        1.76      2.54 o 
   3  10   7        8.60        7.83      3.55 o 
   4  10   7       79.99       91.98      8.76 o 
   5  10   7       16.83        6.19      5.12 o 
   6  10   7        0.22        3.32      4.09 o 
   7  10   7       40.50       35.32      5.03 o 
   8  10   7       59.63       65.85      6.21 o 
   9  10   7       10.54        6.33      4.05 o 
  -8  11   7        9.67        3.65      2.52 o 
  -7  11   7      135.16      194.18     43.05 o 
  -6  11   7      320.16      357.25     10.84 o 
  -5  11   7       35.53       35.17      4.76 o 
  -4  11   7        8.20        7.85      2.86 o 
  -3  11   7       78.16       92.65      7.94 o 
  -2  11   7        7.80        5.47      2.79 o 
  -1  11   7       18.79       18.33      4.00 o 
   0  11   7       38.99       53.63      6.08 o 
   1  11   7        7.46        8.44      2.31 o 
   2  11   7        0.69       -0.72      4.04 o 
   3  11   7        0.64        0.33      2.06 o 
   4  11   7       25.02       24.89      4.80 o 
   5  11   7       42.56       35.18      4.39 o 
   6  11   7       49.06       53.94      7.28 o 
 -19   0   8        2.33        6.06      4.09 o 
 -18   0   8       24.39       23.98      6.87 o 
 -17   0   8        3.67        1.66      3.93 o 
 -16   0   8       64.96       58.50     11.38 o 
 -15   0   8       14.99       12.78      6.19 o 
 -14   0   8       57.78       58.80     12.73 o 
 -13   0   8      362.79      362.34     30.16 o 
 -12   0   8       61.57       71.00     13.39 o 
 -11   0   8       28.54       18.91      5.31 o 
 -10   0   8      134.97      140.41     10.15 o 
  -9   0   8      523.48      507.48     19.87 o 
  -8   0   8       11.70       11.88      4.16 o 
  -7   0   8      398.75      358.73     26.80 o 
  -6   0   8       33.30       25.37      7.30 o 
  -5   0   8      232.64      209.50     20.99 o 
  -4   0   8       31.69       22.62      7.57 o 
  -3   0   8       56.32       40.83     10.08 o 
  -2   0   8       31.76       43.52     10.02 o 
  -1   0   8       16.59       27.85      8.44 o 
   0   0   8      111.41      136.20     16.73 o 
   1   0   8      222.10      220.17     14.96 o 
   2   0   8       52.29       53.35      7.56 o 
   3   0   8      831.47      811.43     28.71 o 
   4   0   8      761.63      730.50     27.16 o 
   5   0   8      383.47      424.13     21.14 o 
   6   0   8       11.07       17.62      5.28 o 
   7   0   8      479.79      496.81     25.61 o 
   8   0   8       64.87       70.30      9.00 o 
   9   0   8       96.57       80.27      9.69 o 
  10   0   8       19.53       19.82      5.47 o 
  11   0   8        0.80        4.75      3.63 o 
  12   0   8       19.39       32.66      6.15 o 
  13   0   8       64.80       66.59      8.10 o 
  14   0   8       39.01       26.39      7.30 o 
  15   0   8        0.02        2.70      3.76 o 
  16   0   8        1.11        2.84      2.63 o 
 -19   1   8        3.40        7.82      2.84 o 
 -18   1   8        3.63        4.28      3.11 o 
 -17   1   8        2.24        2.53      5.75 o 
 -16   1   8        7.91        6.54      4.05 o 
 -15   1   8        0.00       -0.87      2.52 o 
 -14   1   8       30.40       34.32      5.34 o 
 -13   1   8      108.40       99.59      9.11 o 
 -12   1   8      205.72      210.69     13.13 o 
 -11   1   8       53.09       47.98      4.63 o 
 -10   1   8      403.32      376.25     12.83 o 
  -9   1   8      106.59      102.54      6.63 o 
  -8   1   8     1143.60     1121.58     27.29 o 
  -7   1   8      454.47      442.43     21.04 o 
  -6   1   8       27.68       32.08      5.77 o 
  -5   1   8      215.63      195.14     14.34 o 
  -4   1   8       30.76       22.53      4.25 o 
  -3   1   8       20.62       31.16      4.69 o 
  -2   1   8        7.95        4.55      5.41 o 
  -1   1   8       37.11       40.21      6.63 o 
   0   1   8        9.14       12.55      4.58 o 
   1   1   8       76.93       63.65      6.88 o 
   2   1   8       82.81       78.19      6.42 o 
   3   1   8       11.22        8.37      3.09 o 
   4   1   8       20.25       22.52      3.25 o 
   5   1   8      427.48      365.05     12.38 o 
   6   1   8       25.09       33.00      4.99 o 
   7   1   8       72.29       62.67      7.09 o 
   8   1   8      324.84      314.22     15.41 o 
   9   1   8      232.66      243.03     13.47 o 
  10   1   8      104.58      104.03      8.99 o 
  11   1   8        1.32        1.33      2.54 o 
  12   1   8       21.21       25.82      3.95 o 
  13   1   8        1.57        5.24      3.21 o 
  14   1   8       23.71       27.47      4.07 o 
  15   1   8       11.45        7.08      2.81 o 
  16   1   8       28.36       32.69      6.47 o 
 -19   2   8        2.61       -0.75      2.96 o 
 -18   2   8        3.21        4.07      1.78 o 
 -17   2   8       14.69       10.48      2.69 o 
 -16   2   8       31.21       27.26      4.54 o 
 -15   2   8        4.32        3.84      2.46 o 
 -14   2   8       64.85       48.34      6.28 o 
 -13   2   8      241.82      233.70     13.56 o 
 -12   2   8      564.59      514.79     20.17 o 
 -11   2   8      123.10      112.27      9.46 o 
 -10   2   8        1.80        2.31      2.32 o 
  -9   2   8      248.56      241.28     13.48 o 
  -8   2   8     2281.02     2168.09     43.13 o 
  -7   2   8     1228.93     1184.75     21.97 o 
  -6   2   8      406.50      396.55     20.33 o 
  -5   2   8      714.00      722.08     21.98 o 
  -4   2   8        2.59        7.47      4.14 o 
  -3   2   8        1.21        1.37      2.31 o 
  -2   2   8      358.89      319.62     14.73 o 
  -1   2   8      100.29      163.75     13.35 o 
   0   2   8      340.47      351.98     19.38 o 
   1   2   8        3.45        8.31      3.43 o 
   2   2   8       16.01       20.28      4.08 o 
   3   2   8        3.59        5.66      3.17 o 
   4   2   8        0.83        0.22      1.84 o 
   5   2   8       72.07       79.77      8.95 o 
   6   2   8       34.51       29.13      5.24 o 
   7   2   8        8.38       10.10      3.68 o 
   8   2   8      675.14      663.46     27.77 o 
   9   2   8       97.33       87.49     10.46 o 
  10   2   8       82.50       74.56      9.73 o 
  11   2   8       18.82       26.28      4.84 o 
  12   2   8        7.90       12.68      3.71 o 
  13   2   8       19.17       16.52      3.74 o 
  14   2   8        9.80        9.00      3.50 o 
  15   2   8       24.58       22.71      3.18 o 
  16   2   8       37.68       33.58      3.95 o 
 -18   3   8        5.03        6.34      2.66 o 
 -17   3   8        0.12        2.01      2.58 o 
 -16   3   8       33.71       35.27      9.73 o 
 -15   3   8      121.29      123.28      9.01 o 
 -14   3   8       41.75       35.43      5.48 o 
 -13   3   8      345.75      320.38     15.58 o 
 -12   3   8       30.47       28.10      5.12 o 
 -11   3   8      107.16      111.34     11.84 o 
 -10   3   8       35.24       32.82      5.13 o 
  -9   3   8      114.46      104.25      8.96 o 
  -8   3   8      875.69      823.24     21.18 o 
  -7   3   8      693.20      661.29     21.58 o 
  -6   3   8      363.54      336.78     13.40 o 
  -5   3   8       33.50       38.82      6.80 o 
  -4   3   8       23.58       18.06      4.96 o 
  -3   3   8       91.34       98.13      8.57 o 
  -2   3   8      167.77      170.97     11.20 o 
  -1   3   8      631.87      697.63     22.21 o 
   0   3   8       19.12       92.49     34.20 o 
   1   3   8      127.31      139.17      8.61 o 
   2   3   8       14.27       12.57      4.35 o 
   3   3   8      120.00      105.60      7.42 o 
   4   3   8      191.60      196.33     11.55 o 
   5   3   8      253.79      254.14     13.17 o 
   6   3   8      672.94      634.22     30.45 o 
   7   3   8       60.97       66.37      7.35 o 
   8   3   8        0.53        2.96      4.01 o 
   9   3   8        0.00        0.92      2.64 o 
  10   3   8      274.53      286.88     14.58 o 
  11   3   8       10.99       13.41      3.89 o 
  12   3   8        5.17        4.25      2.49 o 
  13   3   8        7.08        7.38      3.77 o 
  14   3   8        0.00       -1.00      2.11 o 
  15   3   8       39.35       29.85      3.40 o 
 -18   4   8        5.11        2.47      3.70 o 
 -17   4   8        8.01        9.75      2.46 o 
 -16   4   8       36.88       30.03      4.33 o 
 -15   4   8       19.95       19.36      3.86 o 
 -14   4   8       22.36       20.81      4.50 o 
 -13   4   8       38.48       31.03      5.18 o 
 -12   4   8        2.49        4.31      2.80 o 
 -11   4   8        3.24        1.77      2.86 o 
 -10   4   8       33.25       22.70      4.85 o 
  -9   4   8       21.10       19.08      4.72 o 
  -8   4   8        0.39        2.11      2.18 o 
  -7   4   8      248.03      244.65     10.16 o 
  -6   4   8       35.50       40.82      4.42 o 
  -5   4   8       45.45       39.13      4.64 o 
  -4   4   8       11.63       11.61      2.55 o 
  -3   4   8      563.65      567.60     14.34 o 
  -2   4   8       71.36      140.90     33.73 o 
  -1   4   8      226.94      226.97     10.03 o 
   0   4   8       22.68       34.71      6.47 o 
   1   4   8       11.72       12.01      2.40 o 
   2   4   8        0.27        2.43      2.13 o 
   3   4   8      172.81      180.82      7.93 o 
   4   4   8       34.94       44.92      4.36 o 
   5   4   8     1113.59     1042.33     20.87 o 
   6   4   8      153.06      138.46      7.79 o 
   7   4   8      119.48      122.70      8.14 o 
   8   4   8      219.06      244.17     11.49 o 
   9   4   8      401.19      382.89     14.21 o 
  10   4   8      454.28      474.75     15.54 o 
  11   4   8        7.77        7.15      3.13 o 
  12   4   8        1.40        2.63      3.47 o 
  13   4   8       10.25        7.16      2.73 o 
  14   4   8        3.80        7.96      2.58 o 
  15   4   8        4.05        3.85      2.88 o 
 -17   5   8        8.47        6.33      1.94 o 
 -16   5   8        2.29        3.12      2.00 o 
 -15   5   8        4.03        2.70      2.13 o 
 -14   5   8        0.52        3.24      2.58 o 
 -13   5   8       91.37       89.68      8.06 o 
 -12   5   8       30.88       21.08      4.60 o 
 -11   5   8       74.17       67.67      7.37 o 
 -10   5   8       17.20       12.15      3.47 o 
  -9   5   8       14.92       15.79      4.38 o 
  -8   5   8      255.04      245.42     14.06 o 
  -7   5   8       34.72       40.42      4.49 o 
  -6   5   8       69.44       67.94      5.64 o 
  -5   5   8       23.17       23.57      3.99 o 
  -4   5   8      107.90      114.18      8.16 o 
  -3   5   8       70.27       67.69      6.37 o 
  -2   5   8        0.01        5.13      4.21 o 
  -1   5   8        1.69        6.20      2.23 o 
   0   5   8      568.64      561.52     13.11 o 
   1   5   8        0.74        1.47      2.08 o 
   2   5   8       43.63       41.33      4.11 o 
   3   5   8       38.07       44.90      4.27 o 
   4   5   8       62.25       70.74      5.68 o 
   5   5   8        0.03        0.50      2.36 o 
   6   5   8        1.73        2.41      2.71 o 
   7   5   8        1.85        3.20      2.27 o 
   8   5   8      166.37      169.16      9.37 o 
   9   5   8      311.37      276.04     11.76 o 
  10   5   8       32.55       38.29      4.61 o 
  11   5   8       75.38       79.53      6.94 o 
  12   5   8        2.20        0.26      2.54 o 
  13   5   8       16.33        6.66      6.63 o 
  14   5   8       28.60       35.19      6.81 o 
 -16   6   8        0.05        1.80      2.28 o 
 -15   6   8        3.12        2.29      2.82 o 
 -14   6   8        0.07       -0.25      2.49 o 
 -13   6   8       63.69       79.27      7.19 o 
 -12   6   8        3.18        6.95      3.76 o 
 -11   6   8      127.83      117.92      9.33 o 
 -10   6   8        1.28       89.27     48.35 o 
  -9   6   8       21.28       79.69     34.33 o 
  -8   6   8        6.59        3.67      3.21 o 
  -7   6   8      122.19      124.24     13.81 o 
  -6   6   8       16.27       12.23      3.88 o 
  -5   6   8       96.82       95.90      6.52 o 
  -4   6   8       47.80       43.49      4.10 o 
  -3   6   8      187.65      159.45      7.75 o 
  -2   6   8      139.11      133.56      7.21 o 
  -1   6   8       18.41       16.78      3.02 o 
   0   6   8     1780.39     1732.35     25.27 o 
   1   6   8       43.46       46.73      5.44 o 
   2   6   8       83.09       85.03      6.20 o 
   3   6   8      478.16      481.29     16.21 o 
   4   6   8      466.37      455.75     15.73 o 
   5   6   8        0.47        1.95      3.00 o 
   6   6   8       19.94       18.92      3.63 o 
   7   6   8       12.46       11.35      2.91 o 
   8   6   8        0.78        4.39      3.17 o 
   9   6   8        5.50        1.90      2.16 o 
  10   6   8        3.58        7.94      3.10 o 
  11   6   8      119.88      119.10     10.03 o 
  12   6   8        1.24       11.67      3.60 o 
  13   6   8       74.99       68.40      6.61 o 
  14   6   8      122.84      165.98     11.68 o 
 -15   7   8       44.66       59.73      5.98 o 
 -14   7   8        7.58        2.99      2.24 o 
 -13   7   8        4.89        4.79      3.30 o 
 -12   7   8       30.94       26.57      5.42 o 
 -11   7   8       84.96       83.00      9.36 o 
 -10   7   8      181.28      160.46     12.99 o 
  -9   7   8        6.46      173.55     13.82 o 
  -8   7   8        6.28        5.46      4.13 o 
  -7   7   8      194.52      187.60     13.28 o 
  -6   7   8       70.35       67.81      5.42 o 
  -5   7   8       13.14        4.67      2.10 o 
  -4   7   8      123.63      100.91      6.85 o 
  -3   7   8      179.42      126.97      7.53 o 
  -2   7   8      322.72      293.29     11.45 o 
  -1   7   8      216.62      230.66     14.22 o 
   0   7   8      135.60      139.74      8.27 o 
   1   7   8      351.41      410.58     13.45 o 
   2   7   8       38.86       35.11      4.74 o 
   3   7   8      168.21      185.99      9.02 o 
   4   7   8       34.37       39.33      5.54 o 
   5   7   8       35.12       32.09      5.09 o 
   6   7   8        3.19       -3.66      4.03 o 
   7   7   8        1.86        4.38      2.62 o 
   8   7   8        0.00        0.05      2.76 o 
   9   7   8        0.65       -1.30      3.00 o 
  10   7   8       46.55       37.92      4.57 o 
  11   7   8       23.18       23.93      4.42 o 
  12   7   8        0.90       -2.39      5.18 o 
 -14   8   8       14.12       12.40      6.16 o 
 -13   8   8       31.15       31.86      3.85 o 
 -12   8   8       11.81       14.86      2.92 o 
 -11   8   8       18.59       17.52      3.47 o 
 -10   8   8        7.30       11.33      3.66 o 
  -9   8   8       30.01      118.07     48.17 o 
  -8   8   8        0.06       34.11     26.25 o 
  -7   8   8       23.44       26.17      3.80 o 
  -6   8   8        6.50        2.29      2.33 o 
  -5   8   8       21.61       23.54      3.11 o 
  -4   8   8        0.67       -0.27      2.53 o 
  -3   8   8        4.82        8.60      2.53 o 
  -2   8   8       64.28       52.74      4.94 o 
  -1   8   8      141.58      141.42      8.80 o 
   0   8   8      173.59      172.74     11.09 o 
   1   8   8      112.93      103.64      8.82 o 
   2   8   8      253.99      277.31     14.05 o 
   3   8   8       55.98       64.06      8.42 o 
   4   8   8      125.86      154.86     12.04 o 
   5   8   8       10.59       10.08      3.05 o 
   6   8   8        0.53        0.64      3.49 o 
   7   8   8        2.56       -1.38      2.53 o 
   8   8   8       30.54       28.85      4.26 o 
   9   8   8        7.55       19.51      3.32 o 
  10   8   8        5.59        1.30      1.70 o 
  11   8   8       38.30       34.07      5.88 o 
 -12   9   8        0.35        1.53      2.93 o 
 -11   9   8       36.60       35.10     10.12 o 
 -10   9   8        5.21        3.53      2.61 o 
  -9   9   8       44.81       42.26      5.72 o 
  -8   9   8        0.76      177.68     33.39 o 
  -7   9   8       21.46       78.16     30.27 o 
  -6   9   8      133.17      153.89      9.44 o 
  -5   9   8      155.92      160.70      9.59 o 
  -4   9   8       42.60       41.21      4.91 o 
  -3   9   8        0.29        2.66      2.83 o 
  -2   9   8        3.61        2.09      2.08 o 
  -1   9   8       13.69       23.09      3.82 o 
   0   9   8       20.19       19.43      4.00 o 
   1   9   8      110.91      139.16      8.06 o 
   2   9   8       16.75       15.44      5.04 o 
   3   9   8       13.21       18.42      5.03 o 
   4   9   8        2.30        5.82      2.89 o 
   5   9   8       22.15       19.04      4.54 o 
   6   9   8       16.19       16.34      4.00 o 
   7   9   8        0.00        0.66      4.69 o 
   8   9   8        7.05        4.82      5.53 o 
   9   9   8        0.47        3.28      1.75 o 
  -9  10   8       16.01       17.93      4.58 o 
  -8  10   8       17.44       61.29     46.45 o 
  -7  10   8       34.95      158.69    104.81 o 
  -6  10   8      210.01      270.28     60.58 o 
  -5  10   8      273.60      300.91     17.93 o 
  -4  10   8       13.53       12.45      3.43 o 
  -3  10   8        2.34       -2.49      3.54 o 
  -2  10   8       18.33        8.25      9.21 o 
  -1  10   8       12.82        7.23      3.01 o 
   0  10   8        5.68        3.66      5.60 o 
   1  10   8       12.99       10.80      3.45 o 
   2  10   8       10.48       17.88      4.01 o 
   3  10   8        0.15        3.55      2.89 o 
   4  10   8       19.67       24.21      4.31 o 
   5  10   8       36.33       45.42      5.38 o 
   6  10   8        0.46        3.12      5.51 o 
   7  10   8       12.02       14.33      2.70 o 
  -5  11   8       95.44      241.39     14.57 o 
  -4  11   8       41.17      135.80     11.34 o 
  -3  11   8        7.89       52.52      7.69 o 
  -2  11   8        6.11        8.79      3.83 o 
  -1  11   8        2.91       -3.48      3.57 o 
   0  11   8        4.74        0.99      2.88 o 
   1  11   8        0.05       -4.75      4.75 o 
   2  11   8        6.61        2.81      2.81 o 
 -18   1   9        4.06        6.34      2.10 o 
 -17   1   9       31.99       36.57      5.27 o 
 -16   1   9       18.60       21.54      5.37 o 
 -15   1   9        0.23        1.99      3.50 o 
 -14   1   9        8.96        9.19      3.07 o 
 -13   1   9        0.01        0.51      2.78 o 
 -12   1   9        3.28       -1.37      2.64 o 
 -11   1   9       31.08       25.75      4.59 o 
 -10   1   9       11.54        8.64      3.86 o 
  -9   1   9        0.24        0.01      2.58 o 
  -8   1   9       19.76        8.53      2.91 o 
  -7   1   9     1001.13      963.75     27.19 o 
  -6   1   9     3088.55     2844.57     46.25 o 
  -5   1   9      203.76      179.08     11.74 o 
  -4   1   9       79.71       74.83      7.37 o 
  -3   1   9       80.52       65.66      5.93 o 
  -2   1   9       28.52       27.83      3.96 o 
  -1   1   9        0.03        1.75      2.40 o 
   0   1   9       42.97       46.80      5.92 o 
   1   1   9       11.77       13.70      3.48 o 
   2   1   9       71.46       72.73      7.38 o 
   3   1   9        0.05        2.46      2.43 o 
   4   1   9        2.17        0.18      2.41 o 
   5   1   9      212.02      158.52     11.04 o 
   6   1   9       91.81       88.58      8.32 o 
   7   1   9      286.17      249.58     13.78 o 
   8   1   9      230.07      228.86     13.09 o 
   9   1   9      252.63      286.33     14.50 o 
  10   1   9       30.89       31.23      5.08 o 
  11   1   9       55.50       62.05      5.60 o 
  12   1   9        3.12       -1.12      2.11 o 
  13   1   9        7.21        4.79      2.61 o 
  14   1   9       18.03       21.79      3.71 o 
  15   1   9       40.75       48.85      4.69 o 
 -18   2   9       69.15       94.10     10.02 o 
 -17   2   9        0.78       -0.09      1.54 o 
 -16   2   9       11.79        8.75      2.39 o 
 -15   2   9        2.51        6.99      4.71 o 
 -14   2   9        0.10       -0.20      2.05 o 
 -13   2   9       30.59       26.96      4.74 o 
 -12   2   9       22.99       12.56      5.54 o 
 -11   2   9      131.57      114.74      9.56 o 
 -10   2   9        2.57       -1.10      3.97 o 
  -9   2   9       67.17       79.46      9.96 o 
  -8   2   9      255.84      250.06     17.63 o 
  -7   2   9      265.02      234.27     17.07 o 
  -6   2   9      399.75      395.46     21.98 o 
  -5   2   9        0.01        3.79      2.96 o 
  -4   2   9       32.42       31.00      4.50 o 
  -3   2   9      132.37      123.14      6.75 o 
  -2   2   9      123.81      134.23      8.93 o 
  -1   2   9       29.30       48.86      7.47 o 
   0   2   9       49.11       49.44      5.24 o 
   1   2   9       12.46       15.77      3.06 o 
   2   2   9       22.18       21.49      4.33 o 
   3   2   9        0.10       -1.58      2.27 o 
   4   2   9       15.45       14.16      3.46 o 
   5   2   9      112.94      119.02      9.53 o 
   6   2   9       47.86       33.89      5.33 o 
   7   2   9      276.99      256.61     13.83 o 
   8   2   9       51.15       46.34      6.31 o 
   9   2   9      542.41      612.12     26.05 o 
  10   2   9      183.55      199.89     11.60 o 
  11   2   9      249.70      233.86     12.12 o 
  12   2   9       58.67       59.56      6.07 o 
  13   2   9       15.14       21.23      4.28 o 
  14   2   9       19.55       32.10      4.39 o 
  15   2   9        0.47        0.16      2.62 o 
 -17   3   9        5.76        9.90      2.76 o 
 -16   3   9        1.94        3.83      2.58 o 
 -15   3   9        0.60       -1.60      2.58 o 
 -14   3   9       62.26       66.56      8.57 o 
 -13   3   9       22.65       28.59      6.00 o 
 -12   3   9        3.42        0.46      3.33 o 
 -11   3   9       20.86       11.71      4.60 o 
 -10   3   9       12.91       10.07      4.41 o 
  -9   3   9      279.51      273.88     18.55 o 
  -8   3   9       68.08       68.57      9.56 o 
  -7   3   9      452.19      454.69     23.78 o 
  -6   3   9      275.58      249.49     17.77 o 
  -5   3   9       88.95       77.07      6.18 o 
  -4   3   9      782.28      738.51     18.18 o 
  -3   3   9        9.59       15.38      3.40 o 
  -2   3   9       79.39       73.83      5.80 o 
  -1   3   9       74.40       80.83      6.25 o 
   0   3   9        6.16        7.68      2.75 o 
   1   3   9        0.06       -0.08      2.02 o 
   2   3   9       13.95       16.37      3.30 o 
   3   3   9        9.83        4.70      2.75 o 
   4   3   9       73.55       67.72      7.15 o 
   5   3   9      128.34      146.26     10.48 o 
   6   3   9      172.43      151.10     13.45 o 
   7   3   9        9.10        7.41      2.93 o 
   8   3   9       10.11        5.65      3.05 o 
   9   3   9       58.42       60.67      6.68 o 
  10   3   9       76.14       71.37      7.06 o 
  11   3   9        7.62        4.42      2.61 o 
  12   3   9       14.36       13.65      2.72 o 
  13   3   9       24.20       24.32      4.35 o 
  14   3   9       17.44       17.73      3.18 o 
 -17   4   9       44.96       42.61      4.59 o 
 -16   4   9        2.80        3.45      3.00 o 
 -15   4   9       19.99       25.80      5.00 o 
 -14   4   9        2.87        0.72      2.80 o 
 -13   4   9        2.38       -0.45      5.22 o 
 -12   4   9       11.81       11.45      3.18 o 
 -11   4   9       15.77       17.95      4.55 o 
 -10   4   9        0.06        0.97      2.59 o 
  -9   4   9        3.75        7.49      3.19 o 
  -8   4   9        0.31        0.75      2.82 o 
  -7   4   9      187.95      160.78     11.27 o 
  -6   4   9        0.06       -0.35      3.14 o 
  -5   4   9       14.01       13.81      2.80 o 
  -4   4   9      181.08      166.28      9.97 o 
  -3   4   9      187.58      173.91      9.02 o 
  -2   4   9      288.77      248.22     10.70 o 
  -1   4   9        0.17        2.41      2.73 o 
   0   4   9       51.22       40.66      4.38 o 
   1   4   9        2.11        4.05      2.46 o 
   2   4   9       28.37       27.77      4.28 o 
   3   4   9       40.14       43.52      5.83 o 
   4   4   9      412.41      433.18     17.67 o 
   5   4   9        1.79        2.11      2.97 o 
   6   4   9       10.33        9.41      2.82 o 
   7   4   9        0.46       -0.11      2.65 o 
   8   4   9      100.17       99.93      7.02 o 
   9   4   9       27.68       18.30      3.02 o 
  10   4   9       81.61       75.18      5.90 o 
  11   4   9       48.36       59.97      4.98 o 
  12   4   9       48.22       42.86      4.42 o 
  13   4   9       53.45       45.33      5.15 o 
 -16   5   9        1.26       -0.43      2.29 o 
 -15   5   9       10.66       12.65      2.60 o 
 -14   5   9       73.82       88.83      6.82 o 
 -13   5   9        7.06        6.42      2.57 o 
 -12   5   9      190.19      189.40     11.10 o 
 -11   5   9       78.18       71.31      7.30 o 
 -10   5   9      122.09      117.18      9.49 o 
  -9   5   9       48.75       54.45      6.70 o 
  -8   5   9       27.06       26.43      4.95 o 
  -7   5   9        0.20       -1.20      2.50 o 
  -6   5   9        9.10        8.68      2.68 o 
  -5   5   9       15.26       11.09      3.09 o 
  -4   5   9        1.15       -0.97      2.87 o 
  -3   5   9        0.12       -0.11      2.37 o 
  -2   5   9        0.14        0.61      2.63 o 
  -1   5   9      355.32      345.31     14.03 o 
   0   5   9       21.81       36.40     13.39 o 
   1   5   9       61.85       56.70      5.20 o 
   2   5   9       22.05       17.35      3.51 o 
   3   5   9       15.06        9.19      2.64 o 
   4   5   9       21.90       13.25      2.83 o 
   5   5   9       75.04       77.90      6.49 o 
   6   5   9       44.43       49.62      5.19 o 
   7   5   9        0.15        1.14      2.14 o 
   8   5   9       20.81       15.71      3.49 o 
   9   5   9        4.61       -0.18      2.15 o 
  10   5   9        0.15        1.94      1.99 o 
  11   5   9       23.51       33.37      5.12 o 
  12   5   9       44.96       45.56      5.60 o 
  13   5   9       37.80       45.31      7.36 o 
 -15   6   9       42.97       47.00      7.18 o 
 -14   6   9        2.20        6.84      2.99 o 
 -13   6   9        7.54       14.08      2.94 o 
 -12   6   9       80.11       73.53      6.50 o 
 -11   6   9       23.42       25.40      4.36 o 
 -10   6   9        2.83        4.49      2.89 o 
  -9   6   9       20.22       17.82      4.02 o 
  -8   6   9       24.44       24.08      3.96 o 
  -7   6   9        7.48        4.74      2.16 o 
  -6   6   9        0.41        0.92      2.20 o 
  -5   6   9       14.31        9.36      2.55 o 
  -4   6   9        2.25       -0.44      2.01 o 
  -3   6   9       33.48       25.66      3.98 o 
  -2   6   9       44.33       40.37      4.29 o 
  -1   6   9        1.68        4.48      2.39 o 
   0   6   9       42.31       46.59      4.78 o 
   1   6   9      310.47      321.79     13.02 o 
   2   6   9      138.49      154.96      9.10 o 
   3   6   9       70.31       72.25      6.41 o 
   4   6   9        2.42        0.96      2.62 o 
   5   6   9      253.93      248.09     10.99 o 
   6   6   9       75.37       89.18      6.47 o 
   7   6   9        0.47        1.84      2.22 o 
   8   6   9       20.15       18.93      3.28 o 
   9   6   9        4.37       -0.30      2.18 o 
  10   6   9        6.33        6.25      2.99 o 
  11   6   9        1.41        4.98      2.42 o 
  12   6   9        5.13        7.34      3.56 o 
 -14   7   9        1.37        1.50      1.98 o 
 -13   7   9        2.47        2.94      2.41 o 
 -12   7   9        0.01       -2.13      2.13 o 
 -11   7   9       37.15       44.83      5.18 o 
 -10   7   9       87.62       92.64      7.54 o 
  -9   7   9       61.63       51.42      5.98 o 
  -8   7   9       14.63       12.36      3.51 o 
  -7   7   9        4.42        8.93      2.81 o 
  -6   7   9        0.00        0.08      1.82 o 
  -5   7   9       28.26       20.80      2.89 o 
  -4   7   9       38.83       24.62      3.00 o 
  -3   7   9        0.03       -2.08      2.08 o 
  -2   7   9       73.32       71.80      5.60 o 
  -1   7   9      337.33      333.79     11.82 o 
   0   7   9       17.68       20.79      4.88 o 
   1   7   9       26.96       28.82      4.20 o 
   2   7   9      270.51      268.54     11.49 o 
   3   7   9      115.75      120.48      8.88 o 
   4   7   9      118.96      109.82      8.22 o 
   5   7   9        2.26        0.64      2.50 o 
   6   7   9       28.49       25.46      4.50 o 
   7   7   9        0.01        0.40      2.34 o 
   8   7   9        4.97        6.30      2.62 o 
   9   7   9        2.89        1.24      1.62 o 
  10   7   9        0.74        4.44      2.76 o 
 -12   8   9       15.45        7.79      2.50 o 
 -11   8   9       62.91       64.79      4.36 o 
 -10   8   9       40.51       40.03      3.83 o 
  -9   8   9       32.65       37.09      3.91 o 
  -8   8   9        0.52        1.29      1.89 o 
  -7   8   9        1.06        0.05      2.23 o 
  -6   8   9        5.85        4.33      2.58 o 
  -5   8   9       20.18       12.09      3.59 o 
  -4   8   9       14.16       11.58      3.19 o 
  -3   8   9        0.24        1.20      3.69 o 
  -2   8   9       36.11       33.70      4.73 o 
  -1   8   9      200.72      226.07     10.07 o 
   0   8   9      188.76      230.46      8.99 o 
   1   8   9       92.98       94.11      6.43 o 
   2   8   9        1.77        0.30      2.45 o 
   3   8   9        4.23        3.89      2.73 o 
   4   8   9       25.90       20.42      3.73 o 
   5   8   9        2.24        1.55      4.57 o 
   6   8   9        6.48        1.50      2.51 o 
   7   8   9        4.21        4.24      2.01 o 
   8   8   9        1.36        0.14      1.96 o 
   9   8   9        6.93        3.70      2.62 o 
 -10   9   9       12.68        5.65      3.56 o 
  -9   9   9        4.49        2.74      2.16 o 
  -8   9   9       14.18        6.34      2.80 o 
  -7   9   9        4.08        7.65      3.27 o 
  -6   9   9        6.39        3.23      2.72 o 
  -5   9   9       12.02       20.82      4.95 o 
  -4   9   9        7.85        3.74      7.04 o 
  -3   9   9       22.84        9.90      4.82 o 
  -2   9   9       17.63        6.26      5.90 o 
  -1   9   9       35.15       23.08      7.03 o 
   0   9   9        4.94        3.28      2.66 o 
   1   9   9       94.17       86.56      7.93 o 
   2   9   9        2.06        6.08      3.35 o 
   3   9   9       33.07       42.24      5.64 o 
   4   9   9       10.83       19.19      6.62 o 
   5   9   9        0.64        1.48      2.28 o 
   6   9   9       10.91       16.53      3.21 o 
  -6  10   9       34.66       37.95      6.48 o 
  -5  10   9        0.47       70.49     65.82 o 
  -4  10   9       38.66       85.13     32.46 o 
  -3  10   9       90.91       84.53      9.10 o 
  -2  10   9        1.26       -5.20      5.20 o 
  -1  10   9       15.92       44.21      6.82 o 
   0  10   9       97.70      112.22     10.44 o 
   1  10   9        1.89        0.52      7.19 o 
   2  10   9        7.86        2.28      5.78 o 
   3  10   9       32.52       37.36      5.48 o 
 -16   0  10       29.00       42.54      7.65 o 
 -15   0  10       12.91       19.22      6.57 o 
 -14   0  10       99.36       91.95     12.77 o 
 -13   0  10        5.34        9.11      5.46 o 
 -12   0  10       88.66       84.21     13.60 o 
 -11   0  10       53.16       76.30     13.52 o 
 -10   0  10       35.83       43.94      7.19 o 
  -9   0  10      339.60      327.75     19.16 o 
  -8   0  10     1299.09     1335.99     61.91 o 
  -7   0  10      848.30      854.45     31.15 o 
  -6   0  10     1206.95     1212.44     37.19 o 
  -5   0  10     2067.53     2177.08     70.66 o 
  -4   0  10     2104.51     2249.96     71.60 o 
  -3   0  10      687.63      756.91     42.22 o 
  -2   0  10       29.62      111.60     17.39 o 
  -1   0  10      286.71      306.67     19.57 o 
   0   0  10        9.04       16.56      5.66 o 
   1   0  10        0.06       -1.44      3.24 o 
   2   0  10       52.90       55.27      7.85 o 
   3   0  10       34.17       17.03      7.64 o 
   4   0  10      326.70      301.08     18.17 o 
   5   0  10        8.78       11.81      5.80 o 
   6   0  10       58.79       56.80     11.73 o 
   7   0  10        2.20       -0.21      4.41 o 
   8   0  10      114.90      113.70     15.31 o 
   9   0  10      103.87      133.46     15.88 o 
  10   0  10       89.08       77.99     11.59 o 
  11   0  10      272.81      381.53     16.31 o 
  12   0  10       38.81       31.45      6.43 o 
  13   0  10       59.97       83.02      8.93 o 
 -17   1  10       13.57       17.14      4.46 o 
 -16   1  10       11.18       14.38      3.39 o 
 -15   1  10       23.70       26.45      4.68 o 
 -14   1  10        0.27       -1.60      2.84 o 
 -13   1  10        5.63        3.63      2.77 o 
 -12   1  10       37.80       41.94      5.48 o 
 -11   1  10        8.73        9.12      3.39 o 
 -10   1  10       27.35       30.23      4.90 o 
  -9   1  10      222.28      237.07     13.46 o 
  -8   1  10        2.12        1.55      2.61 o 
  -7   1  10      219.12      223.98     13.22 o 
  -6   1  10       25.23       30.55      5.58 o 
  -5   1  10      592.94      555.73     20.46 o 
  -4   1  10        4.25        8.83      3.36 o 
  -3   1  10       24.33       25.20      4.90 o 
  -2   1  10       61.36       61.84      7.19 o 
  -1   1  10       44.96       54.21      8.02 o 
   0   1  10        2.08        7.79      3.56 o 
   1   1  10        3.97        1.66      2.88 o 
   2   1  10       52.77       49.35      6.50 o 
   3   1  10       12.81       12.61      7.29 o 
   4   1  10       74.47       82.54      8.18 o 
   5   1  10        1.86       -1.94      2.82 o 
   6   1  10        3.70        1.78      2.69 o 
   7   1  10        4.02        9.54      3.22 o 
   8   1  10       14.72       17.66      3.76 o 
   9   1  10        9.78        6.86      3.62 o 
  10   1  10       78.15       86.30      5.92 o 
  11   1  10       71.53       64.10      4.75 o 
  12   1  10      207.40      238.33     11.54 o 
  13   1  10      116.30      113.73      7.07 o 
 -16   2  10       33.81       63.30      8.98 o 
 -15   2  10       19.83       23.50      4.22 o 
 -14   2  10        3.70        1.79      2.41 o 
 -13   2  10       18.83       19.48      4.72 o 
 -12   2  10        1.18        1.36      4.29 o 
 -11   2  10        7.86        6.24      4.09 o 
 -10   2  10       58.09       55.05      8.25 o 
  -9   2  10        0.21        0.44      2.93 o 
  -8   2  10       15.16       12.91      3.39 o 
  -7   2  10       51.49       44.44      5.95 o 
  -6   2  10        7.67        9.51      3.18 o 
  -5   2  10       43.45       43.77      4.76 o 
  -4   2  10        7.01        8.54      2.55 o 
  -3   2  10       22.22       25.38      3.99 o 
  -2   2  10        4.51        6.18      2.65 o 
  -1   2  10       35.38       30.79      4.42 o 
   0   2  10        7.86       10.56      3.49 o 
   1   2  10       99.94       86.97      8.24 o 
   2   2  10        1.43        4.89      3.21 o 
   3   2  10        2.86       -3.28      3.28 o 
   4   2  10       45.09       43.49      6.03 o 
   5   2  10       22.95       19.96      4.11 o 
   6   2  10        0.03       -1.40      2.49 o 
   7   2  10      130.92      117.33      9.06 o 
   8   2  10       69.39       56.60      5.26 o 
   9   2  10      141.85      145.61      9.37 o 
  10   2  10        1.45        2.73      3.91 o 
  11   2  10        5.73       -0.17      2.04 o 
  12   2  10      165.04      196.62      8.30 o 
  13   2  10       60.06       54.77      4.83 o 
 -16   3  10      184.36      237.31     15.88 o 
 -15   3  10       48.42       71.83      6.79 o 
 -14   3  10        7.21        9.34      3.42 o 
 -13   3  10        3.44        0.88      2.85 o 
 -12   3  10        0.73        0.15      3.28 o 
 -11   3  10      109.01      103.15     11.51 o 
 -10   3  10        4.56        0.47      3.82 o 
  -9   3  10       42.90       42.27      4.84 o 
  -8   3  10       53.04       56.82      5.83 o 
  -7   3  10        1.52        1.57      2.40 o 
  -6   3  10      131.78      136.75      9.00 o 
  -5   3  10      563.17      531.78     15.70 o 
  -4   3  10        8.38       11.67      3.29 o 
  -3   3  10      120.17      103.92      7.05 o 
  -2   3  10       12.02       18.17     10.42 o 
  -1   3  10       23.25       24.23      4.25 o 
   0   3  10       29.30       34.54      4.93 o 
   1   3  10        0.06        0.85      2.99 o 
   2   3  10       32.58       35.20      4.53 o 
   3   3  10       91.09       86.29      6.84 o 
   4   3  10       22.21       21.25      4.38 o 
   5   3  10       61.15       61.58      8.55 o 
   6   3  10       24.58       19.14      4.97 o 
   7   3  10       30.14       30.51      6.47 o 
   8   3  10      140.66      107.39      8.10 o 
   9   3  10       82.56       88.79      7.14 o 
  10   3  10       33.87       38.95      4.51 o 
  11   3  10        6.76        2.82      1.86 o 
  12   3  10       82.23       82.42      6.32 o 
 -15   4  10       50.78       57.94      5.78 o 
 -14   4  10       76.61       76.26      8.12 o 
 -13   4  10        1.84        1.59      2.94 o 
 -12   4  10       17.98       19.07      4.92 o 
 -11   4  10        0.00        0.86      3.34 o 
 -10   4  10      156.23      143.22     10.12 o 
  -9   4  10      426.07      424.37     17.65 o 
  -8   4  10       29.31       31.66      5.36 o 
  -7   4  10       50.48       47.00      6.42 o 
  -6   4  10        0.01        0.51      2.86 o 
  -5   4  10       81.09       80.55      7.87 o 
  -4   4  10       38.70       37.15      4.21 o 
  -3   4  10      152.23      170.00      8.71 o 
  -2   4  10      176.40      196.30     14.08 o 
  -1   4  10      373.35      392.95     23.99 o 
   0   4  10       17.91       18.12      5.69 o 
   1   4  10        0.60        3.96      2.92 o 
   2   4  10        1.31        2.46      2.78 o 
   3   4  10        0.55        5.31      2.96 o 
   4   4  10       96.91       89.84      8.00 o 
   5   4  10        2.15        4.42      2.84 o 
   6   4  10        9.88        1.48      3.05 o 
   7   4  10       77.31       97.27     10.20 o 
   8   4  10       92.89       83.60      9.22 o 
   9   4  10        2.46        3.65      3.05 o 
  10   4  10        0.43       -0.52      1.69 o 
  11   4  10       19.91       20.55      5.62 o 
  12   4  10        3.00        6.91      3.51 o 
 -14   5  10       15.81       11.23      3.13 o 
 -13   5  10       43.55       41.28      4.45 o 
 -12   5  10       12.61       17.24      3.41 o 
 -11   5  10        4.22        5.34      2.42 o 
 -10   5  10      119.36      123.92      9.07 o 
  -9   5  10        5.42        7.43      2.03 o 
  -8   5  10       21.04       23.92      3.77 o 
  -7   5  10        7.77        6.17      2.36 o 
  -6   5  10       36.83       31.52      3.99 o 
  -5   5  10        3.95        2.06      2.25 o 
  -4   5  10       26.15       16.20      3.03 o 
  -3   5  10       22.01       15.57      3.14 o 
  -2   5  10       27.70       37.65      4.85 o 
  -1   5  10      334.79      331.54     13.40 o 
   0   5  10      278.50      297.04     14.30 o 
   1   5  10      228.40      206.23     11.90 o 
   2   5  10        8.46        4.89      2.50 o 
   3   5  10       68.96       63.93      6.78 o 
   4   5  10        7.72        6.09      2.61 o 
   5   5  10       45.64       38.21      5.07 o 
   6   5  10       97.19      117.56      8.31 o 
   7   5  10        7.14        5.97      3.28 o 
   8   5  10       14.57       17.78      3.42 o 
   9   5  10        1.14        2.83      2.52 o 
  10   5  10        4.10        4.52      4.15 o 
  11   5  10        3.43       10.75      4.22 o 
 -13   6  10        6.00        3.83      2.34 o 
 -12   6  10        5.32        2.94      1.95 o 
 -11   6  10        4.07        9.21      2.53 o 
 -10   6  10       29.17       36.71      5.68 o 
  -9   6  10        1.20        1.16      2.40 o 
  -8   6  10       11.46       14.54      2.58 o 
  -7   6  10        2.88        2.50      2.30 o 
  -6   6  10       20.89       17.41      2.82 o 
  -5   6  10        0.12        3.61      2.28 o 
  -4   6  10       21.05       12.93      3.10 o 
  -3   6  10       34.81       32.20      4.34 o 
  -2   6  10        9.14       20.24      5.76 o 
  -1   6  10        1.99        3.09      2.73 o 
   0   6  10      127.05      120.87      9.04 o 
   1   6  10       61.76       70.28      8.72 o 
   2   6  10       25.66       25.49      4.60 o 
   3   6  10        4.64        2.48      2.45 o 
   4   6  10       26.15       31.13      4.49 o 
   5   6  10        2.80        0.40      1.95 o 
   6   6  10        0.33       -2.19      2.19 o 
   7   6  10        1.00        5.82      2.33 o 
   8   6  10        0.35       -0.24      2.52 o 
   9   6  10        3.59        9.60      4.47 o 
  10   6  10        8.80        6.25      3.50 o 
 -12   7  10        0.02       -3.61      3.61 o 
 -11   7  10        0.56        2.61      1.64 o 
 -10   7  10       45.11       55.83      4.30 o 
  -9   7  10       33.45       24.47      3.18 o 
  -8   7  10       15.14       23.90      3.38 o 
  -7   7  10        0.22        1.73      1.90 o 
  -6   7  10        2.85        5.02      2.18 o 
  -5   7  10        0.99        1.84      1.95 o 
  -4   7  10       39.24       51.12      4.87 o 
  -3   7  10        4.91        9.75      2.99 o 
  -2   7  10       39.63       45.92      6.93 o 
  -1   7  10        2.60        4.58      2.80 o 
   0   7  10       95.30      100.99      6.52 o 
   1   7  10       12.60       19.89      3.26 o 
   2   7  10       88.29       96.66      7.06 o 
   3   7  10        0.42        3.98      2.33 o 
   4   7  10        0.22        1.93      6.86 o 
   5   7  10       18.78       16.64      2.94 o 
   6   7  10        4.24        5.42      2.05 o 
   7   7  10        1.25        1.11      1.66 o 
   8   7  10        0.20        4.26      2.52 o 
  -9   8  10        0.00       -1.92      2.18 o 
  -8   8  10       13.19        9.01      2.35 o 
  -7   8  10        0.18        2.45      2.00 o 
  -6   8  10       11.71       13.66      3.64 o 
  -5   8  10        3.00        2.93      1.95 o 
  -4   8  10        5.49        6.89      2.19 o 
  -3   8  10        2.47        7.00      2.59 o 
  -2   8  10       28.47       23.02      5.14 o 
  -1   8  10       38.36       42.30      4.92 o 
   0   8  10       24.46       40.00      5.77 o 
   1   8  10       87.71       85.85      5.34 o 
   2   8  10        4.31        6.56      2.39 o 
   3   8  10        6.30        3.16      1.93 o 
   4   8  10       21.09       15.13      3.76 o 
   5   8  10        1.28       -0.83      2.71 o 
   6   8  10        0.00        1.22      2.19 o 
  -6   9  10        0.59        2.96      2.53 o 
  -5   9  10       41.66       49.15      7.42 o 
  -3   9  10        1.43       15.76      4.39 o 
  -2   9  10      244.05      282.46     14.72 o 
  -1   9  10      176.09      167.93     11.45 o 
   0   9  10       17.96       51.28     11.36 o 
   1   9  10       31.27       24.92      5.60 o 
   2   9  10        2.92        3.80      2.61 o 
 -14   1  11       32.46       44.66      4.10 o 
 -13   1  11        0.00       -0.08      1.82 o 
 -12   1  11       47.62       56.27      5.47 o 
 -11   1  11       13.28       18.71      3.56 o 
 -10   1  11        0.40        6.07      2.98 o 
  -9   1  11      174.39      188.20      9.48 o 
  -8   1  11      459.61      449.24     17.09 o 
  -7   1  11        6.23        7.06      3.09 o 
  -6   1  11      307.52      315.58     14.89 o 
  -5   1  11        5.60        7.93      2.88 o 
  -4   1  11        2.25        4.83      3.30 o 
  -3   1  11        7.73        9.50      3.46 o 
  -2   1  11      127.06      118.93      9.36 o 
  -1   1  11      116.25      128.99      9.96 o 
   0   1  11       75.22       67.27     10.45 o 
   1   1  11       28.63       29.33      4.85 o 
   2   1  11       17.28       11.13      4.26 o 
   3   1  11       93.95       87.24      8.14 o 
   4   1  11        8.07        3.05      2.72 o 
   5   1  11      119.86       99.59      8.12 o 
   6   1  11       27.64       32.82      4.96 o 
   7   1  11        3.53        2.10      2.30 o 
   8   1  11       26.79       33.23      3.68 o 
   9   1  11       11.28        6.71      2.51 o 
  10   1  11        7.98        6.60      1.58 o 
  11   1  11      143.40      122.07      9.91 o 
 -14   2  11        5.08       12.16      4.62 o 
 -13   2  11        1.42        6.23      2.24 o 
 -12   2  11       34.36       30.21      3.78 o 
 -11   2  11       31.90       32.47      3.85 o 
 -10   2  11       75.79       74.46      5.78 o 
  -9   2  11        0.18        2.72      2.07 o 
  -8   2  11      101.00       96.49      7.06 o 
  -7   2  11       72.83       70.19      6.17 o 
  -6   2  11        0.01        0.17      2.61 o 
  -5   2  11       70.01       53.91      9.07 o 
  -4   2  11      571.34      565.26     17.02 o 
  -3   2  11      144.46      178.76     12.35 o 
  -2   2  11       23.55       73.04      8.16 o 
  -1   2  11        4.02        1.78      3.08 o 
   0   2  11      115.13      100.75      8.66 o 
   1   2  11       60.17       54.81      6.51 o 
   2   2  11        1.17        4.28      2.63 o 
   3   2  11      112.15       89.58      6.67 o 
   4   2  11        0.10        2.14      2.71 o 
   5   2  11       10.27        7.00      2.74 o 
   6   2  11        8.85        5.24      2.65 o 
   7   2  11        4.73        5.13      2.46 o 
   8   2  11        2.56        6.13      2.48 o 
   9   2  11        9.96        7.83      2.13 o 
  10   2  11        0.10        1.18      1.79 o 
 -13   3  11       22.76       24.93      3.49 o 
 -12   3  11        0.64       -0.11      1.52 o 
 -11   3  11       48.95       39.93      4.03 o 
 -10   3  11       45.78       40.29      4.30 o 
  -9   3  11        0.98       -0.37      2.20 o 
  -8   3  11       29.80       33.20      4.13 o 
  -7   3  11       60.21       72.44      6.07 o 
  -6   3  11       54.05       55.01      5.36 o 
  -5   3  11      153.37      146.06      8.70 o 
  -4   3  11      180.12      199.01     10.15 o 
  -3   3  11      156.21      169.40      9.54 o 
  -2   3  11      249.00      285.50     14.37 o 
  -1   3  11       60.26       95.69      9.27 o 
   0   3  11      314.61      319.43     12.72 o 
   1   3  11       83.28       83.07      6.66 o 
   2   3  11       23.79       17.42      4.50 o 
   3   3  11       16.45       13.82      2.93 o 
   4   3  11        1.74       -2.49      2.49 o 
   5   3  11        0.10       -1.15      3.25 o 
   6   3  11        1.48       -1.35      2.85 o 
   7   3  11       42.06       32.30      5.90 o 
   8   3  11        0.80        0.21      2.29 o 
   9   3  11       37.96       39.78      5.43 o 
 -13   4  11       18.98       28.63      3.90 o 
 -12   4  11        6.09       12.14      3.27 o 
 -11   4  11        0.00       -1.41      1.87 o 
 -10   4  11       45.15       47.66      4.34 o 
  -9   4  11        0.91        2.12      1.84 o 
  -8   4  11       20.62       18.04      3.02 o 
  -7   4  11      155.41      186.98      9.44 o 
  -6   4  11       42.01       43.34      5.49 o 
  -5   4  11       21.75       10.48      2.40 o 
  -4   4  11       27.31       29.46      4.06 o 
  -3   4  11       44.47       64.59      5.10 o 
  -2   4  11       19.76       28.44      4.04 o 
  -1   4  11        9.45       12.10      4.99 o 
   0   4  11        0.54       -0.02      2.43 o 
   1   4  11        3.83        5.08      2.77 o 
   2   4  11        0.00       -0.61      4.27 o 
   3   4  11        9.66       14.92      3.93 o 
   4   4  11        5.57        4.61      2.49 o 
   5   4  11        0.02        3.41      2.98 o 
   6   4  11        5.88        9.05      3.79 o 
   7   4  11        0.61        3.05      2.48 o 
   8   4  11       22.64       37.60      5.31 o 
   9   4  11        3.34        1.90      1.97 o 
 -12   5  11        5.17        5.69      1.74 o 
 -11   5  11        0.38       -0.20      2.63 o 
 -10   5  11        4.71        4.56      1.64 o 
  -9   5  11       33.02       32.62      3.13 o 
  -8   5  11       21.96       22.51      2.77 o 
  -7   5  11       13.70       17.68      3.03 o 
  -6   5  11       12.50        4.70      3.41 o 
  -5   5  11       44.58       37.56      5.06 o 
  -4   5  11        0.05        6.72      3.29 o 
  -3   5  11      132.48      134.95      9.66 o 
  -2   5  11       25.47       56.66     28.55 o 
  -1   5  11        1.88       18.29     12.39 o 
   0   5  11       24.07       26.67      4.43 o 
   1   5  11        5.16        2.03      2.46 o 
   2   5  11       30.59       26.85      4.50 o 
   3   5  11       30.58       34.08      4.34 o 
   4   5  11        5.72        2.50      2.02 o 
   5   5  11       44.22       45.80      4.60 o 
   6   5  11        0.99       -1.02      4.06 o 
   7   5  11       21.97       17.51      2.94 o 
   8   5  11      103.25      133.01     12.05 o 
 -11   6  11       29.31       26.55      9.24 o 
 -10   6  11       22.97       26.53      4.08 o 
  -9   6  11        0.09        3.48      2.50 o 
  -8   6  11       23.50       22.15      3.37 o 
  -7   6  11        5.74       10.27      2.77 o 
  -6   6  11      145.44      164.50      9.09 o 
  -5   6  11        1.55        4.48      2.70 o 
  -4   6  11       20.87       26.70      5.05 o 
  -3   6  11        4.19        7.41      3.42 o 
  -2   6  11        0.48       -0.09      3.12 o 
  -1   6  11       18.89       16.46      4.33 o 
   0   6  11       34.96       32.61      4.62 o 
   1   6  11        1.51        3.70      3.08 o 
   2   6  11        3.07        1.30      2.62 o 
   3   6  11        9.20        9.01      3.92 o 
   4   6  11        1.08        1.16      2.22 o 
   5   6  11        0.03       -0.88      2.42 o 
   6   6  11       11.33       19.76      6.65 o 
   7   6  11        7.75       11.28      3.86 o 
  -9   7  11       50.16       56.78      7.80 o 
  -8   7  11       77.08       77.03      6.66 o 
  -7   7  11       30.41       32.73      4.86 o 
  -6   7  11        2.77        3.92      1.71 o 
  -5   7  11       17.00       20.68      3.29 o 
  -4   7  11        0.00        2.88      3.62 o 
  -3   7  11       53.37       77.83      7.10 o 
  -2   7  11       13.97       57.64      8.55 o 
  -1   7  11       12.08       35.90     13.40 o 
   0   7  11        2.18        0.50      2.36 o 
   1   7  11       13.36       15.55      3.61 o 
   2   7  11        0.08        2.92      2.24 o 
   3   7  11        3.43        7.67      2.86 o 
   4   7  11        0.02       -1.93      1.93 o 
 -12   0  12       50.59       82.18      9.33 o 
 -11   0  12       74.47      101.33     11.28 o 
 -10   0  12       21.97       17.25      6.13 o 
  -9   0  12       29.43       31.98      8.05 o 
  -8   0  12        0.01        2.76      4.90 o 
  -7   0  12       16.78       12.81      5.92 o 
  -6   0  12       78.63       80.78     12.34 o 
  -5   0  12       19.78       26.56      7.92 o 
  -4   0  12        2.73        2.56      4.91 o 
  -3   0  12       84.31       71.50     12.62 o 
  -2   0  12       31.14       34.94      9.57 o 
  -1   0  12        3.43       13.20      6.83 o 
   0   0  12      118.78      100.69     14.23 o 
   1   0  12       17.11       13.78      7.01 o 
   2   0  12       95.78       87.35     12.68 o 
   3   0  12       48.16       68.12     11.47 o 
   4   0  12        7.31        5.32      4.85 o 
   5   0  12       42.00       34.67      7.77 o 
   6   0  12       23.25       30.41      6.58 o 
   7   0  12       30.77       22.99      3.35 o 
 -12   1  12        3.56        1.67      2.98 o 
 -11   1  12        5.92        6.29      2.81 o 
 -10   1  12       54.46       52.06      6.33 o 
  -9   1  12       36.07       34.57      5.57 o 
  -8   1  12        0.07       -1.68      3.18 o 
  -7   1  12        0.05        0.90      2.90 o 
  -6   1  12        5.26        6.26      3.41 o 
  -5   1  12       39.43       38.86      6.64 o 
  -4   1  12        5.84        4.47      2.78 o 
  -3   1  12       59.36       60.37      6.32 o 
  -2   1  12      223.60      232.78     11.92 o 
  -1   1  12      122.02      119.41     14.50 o 
   0   1  12      114.61      102.49     10.18 o 
   1   1  12        0.13        1.87      2.23 o 
   2   1  12       31.88       31.18      4.62 o 
   3   1  12        0.07        0.60      2.39 o 
   4   1  12       13.34       15.29      3.12 o 
   5   1  12        0.55       -0.09      2.28 o 
   6   1  12        4.88        5.01      2.78 o 
   7   1  12       21.56       15.05      3.30 o 
   8   1  12        2.08        0.65      2.26 o 
 -12   2  12       53.38       58.87      7.95 o 
 -11   2  12       10.13       11.99      5.05 o 
 -10   2  12       93.18       87.96      5.79 o 
  -9   2  12        8.61        6.33      2.44 o 
  -8   2  12       96.02      100.73      6.99 o 
  -7   2  12       26.70       33.36      4.45 o 
  -6   2  12        4.27        1.08      2.24 o 
  -5   2  12       22.65       20.97      3.77 o 
  -4   2  12       12.33        9.73      4.26 o 
  -3   2  12      203.30      207.67     11.06 o 
  -2   2  12      591.65      654.77     19.57 o 
  -1   2  12      182.71      270.67     13.20 o 
   0   2  12       29.10       56.06      6.42 o 
   1   2  12        3.18        5.53      2.46 o 
   2   2  12       36.71       36.83      3.97 o 
   3   2  12       76.33       67.18      6.14 o 
   4   2  12        4.17        1.85      1.98 o 
   5   2  12        6.92        4.38      2.17 o 
   6   2  12        4.75       10.90      3.01 o 
   7   2  12        2.87        1.40      3.05 o 
 -11   3  12        0.42       -1.19      2.50 o 
 -10   3  12       25.37       18.51      2.70 o 
  -9   3  12       42.95       50.96      4.62 o 
  -8   3  12        1.22        0.24      2.10 o 
  -7   3  12       99.54       99.05      6.91 o 
  -6   3  12       15.61       11.58      2.99 o 
  -5   3  12       11.27       14.02      3.62 o 
  -4   3  12        2.82        1.88      2.40 o 
  -3   3  12       70.32       88.76      6.18 o 
  -2   3  12        5.85        9.39      4.96 o 
  -1   3  12       47.65       72.50      7.02 o 
   0   3  12       10.62       12.48      3.24 o 
   1   3  12        0.87        3.46      2.16 o 
   2   3  12       14.60       17.10      3.26 o 
   3   3  12       98.29       91.27      6.40 o 
   4   3  12       98.17       91.07      8.26 o 
   5   3  12        6.31        4.39      2.90 o 
   6   3  12       12.19        9.95      3.23 o 
   7   3  12        7.67        9.41      4.00 o 
 -10   4  12        1.40        0.64      2.49 o 
  -9   4  12       23.61       22.49      2.57 o 
  -8   4  12       32.84       39.39      5.41 o 
  -7   4  12       35.35       43.39      5.56 o 
  -6   4  12        0.00       -2.02      2.02 o 
  -5   4  12       38.82       34.50      4.19 o 
  -4   4  12        3.11        0.16      1.86 o 
  -3   4  12       36.74       39.42      3.93 o 
  -2   4  12        5.33       11.72      3.25 o 
  -1   4  12        4.97       16.73      4.58 o 
   0   4  12       12.93       14.03      3.19 o 
   1   4  12       49.03       65.81      5.72 o 
   2   4  12        5.95        1.23      1.83 o 
   3   4  12        2.27        2.82      1.98 o 
   4   4  12        6.95       11.18      3.03 o 
   5   4  12        3.95       -2.49      2.49 o 
   6   4  12       23.77       20.79      4.93 o 
  -8   5  12       37.70       51.55      7.40 o 
  -7   5  12        0.64        2.25      2.18 o 
  -6   5  12        0.27       -1.01      2.47 o 
  -5   5  12        2.81        1.73      2.35 o 
  -4   5  12        2.21        5.45      2.65 o 
  -3   5  12      109.19      106.14      8.44 o 
  -2   5  12       11.81       20.63     11.63 o 
  -1   5  12        0.18       15.60     22.30 o 
   0   5  12       21.37       23.10      4.21 o 
   1   5  12        2.31        9.52      3.12 o 
   2   5  12       58.39       78.40      5.31 o 
   3   5  12        0.05        3.00      3.02 o 
   4   5  12       10.48       16.68      4.85 o 
  -6   6  12       58.60       70.81      8.25 o 
  -5   6  12       81.62       94.30      6.75 o 
  -4   6  12       19.44       21.74      3.68 o 
  -3   6  12       17.39       20.71      3.13 o 
  -2   6  12        2.69        8.51      3.14 o 
  -1   6  12       38.29       55.05     11.79 o 
   0   6  12        0.58        5.18      2.41 o 
   1   6  12        4.28        1.15      4.21 o 
  -8   1  13       15.84       12.24      2.70 o 
  -7   1  13        7.42        3.87      2.09 o 
  -6   1  13       68.33       58.39      6.12 o 
  -5   1  13       37.51       40.13      5.40 o 
  -4   1  13        5.76        5.93      3.23 o 
  -3   1  13       52.15       67.89      5.45 o 
  -2   1  13        4.05        3.72      1.76 o 
  -1   1  13        1.91       13.66      3.12 o 
   0   1  13        9.92        7.12      2.72 o 
   1   1  13       13.38       14.73      3.67 o 
   2   1  13       29.29       26.60      4.42 o 
   3   1  13       56.77       61.77      8.23 o 
  -7   2  13        0.22       -1.81      1.81 o 
  -6   2  13        6.14        6.59      1.94 o 
  -5   2  13        7.50        4.64      1.92 o 
  -4   2  13       37.61       37.80      3.98 o 
  -3   2  13       31.17       39.17      4.16 o 
  -2   2  13        1.13       17.00      2.74 o 
  -1   2  13       13.80       18.04      2.56 o 
   0   2  13        5.20        4.85      1.67 o 
   1   2  13       50.79       51.55      5.39 o 
   2   2  13        9.96        8.97      4.04 o 
   3   2  13        0.82        6.26      3.69 o 
  -6   3  13        0.03       -2.02      2.89 o 
  -5   3  13        5.76        5.04      2.65 o 
  -4   3  13        0.11       -2.62      3.34 o 
  -3   3  13        0.41        0.73      1.55 o 
  -2   3  13       67.34       48.10      4.18 o 
  -1   3  13       52.70       41.85      4.10 o 
   0   3  13        0.15        3.38      4.23 o 
   1   3  13       27.65       38.88      6.31 o 
                                                 
